# Supplementary material for: Cost-Effectiveness of Blood Donation Screening for Trypanosoma cruzi in Mexico
Source: PLoS Negl Trop Dis. 2016 Mar 22;10(3):e0004528. doi: 10.1371/journal.pntd.0004528 (PMC4803194; doi:10.1371/journal.pntd.0004528)
Supplement: S1 Table — (XLSX) [file pntd.0004528.s001.xlsx]

## Sheet: Database
year	code	month	aaa	bbb	ccc	ddd	eee	stc1	ste1	cee2	cpe3	pfe4	pee5	cre6	stf1	cef2	cpf3	pff4	pef5	crf6	stn1	cen2	cpn3	pfn4	pen5	crn6	sto1	ceo2	cpo3	pfo4	peo5	cro6	stp1	cep2	cpp3	pfp4	pep5	crp6	ee5	ee6	ff5	ff6	gg5	gg6	hh5	hh6	ii5	ii6	Federal entity
2005	30-11-1-001	1	17	10	0	10	10	10	0	0	0	0	0	0	0	0	0	0	0	0	0	4	0	0	0	0	0	0	0	0	0	0	0	0	0	0	0	0	0	0	0	0	0	0	0	0	0	0	30
2005	30-11-1-001	2	14	9	0	9	9	9	0	0	0	0	0	0	0	0	0	0	0	0	0	4	0	0	0	0	0	5	0	23	0	0	0	0	0	0	0	0	0	0	0	0	0	0	0	0	1	0	30
2005	30-11-1-001	3	20	17	0	17	17	17	0	1	0	0	0	0	0	0	0	0	0	0	0	6	0	0	0	0	0	1	0	2	0	0	0	1	0	0	0	0	0	0	0	0	0	0	0	0	0	0	30
2005	30-11-1-001	12	27	6	0	6	6	6	0	0	0	0	0	0	0	0	0	0	0	0	0	3	0	0	0	0	0	0	0	0	0	0	0	0	0	0	0	0	0	0	0	0	1	0	0	0	0	0	30
2005	17-01-1-001	1	862	862	0	862	816	862	0	0	0	0	0	0	0	0	0	0	0	0	0	698	149	328	0	2	0	56	0	11	0	0	0	0	0	0	0	0	3	0	2	0	5	0	4	0	9	0	17
2005	17-01-1-001	2	877	875	2	877	830	878	0	0	9	1	0	0	0	0	0	0	0	0	0	0	0	0	0	0	0	708	99	389	0	5	0	47	0	5	0	0	2	0	2	0	12	0	1	0	4	0	17
2005	31-01-1-001	4	1079	709	1	710	964	710	258	17	22	0	0	0	0	8	0	0	0	0	0	563	364	120	0	0	0	292	21	64	0	0	0	116	47	24	0	60	1	0	0	0	16	0	5	0	10	0	31
2005	31-01-1-001	5	1076	725	2	727	1025	727	305	4	25	0	0	0	0	6	10	0	0	0	0	541	435	112	0	85	0	264	0	181	0	15	0	132	71	24	0	2	3	0	2	0	9	0	2	0	15	0	31
2005	31-01-1-001	6	964	630	6	636	1010	636	370	8	32	0	0	0	4	18	9	0	0	0	4	523	555	99	0	6	0	273	6	112	0	10	0	108	34	19	0	20	3	0	2	0	7	0	1	0	12	0	31
2005	31-01-1-001	7	980	689	0	689	988	689	302	12	0	0	0	0	0	9	0	0	0	0	0	547	487	176	0	31	0	273	0	171	0	12	0	120	12	12	0	10	0	0	2	0	7	0	0	0	8	0	31
2005	31-01-1-001	8	1022	721	0	721	1023	721	306	12	10	0	0	0	0	6	0	0	0	0	0	549	481	139	0	0	0	349	16	156	0	0	0	106	18	23	0	0	2	0	0	0	11	0	0	0	10	0	31
2005	31-01-1-001	9	1045	705	1	706	939	706	239	12	0	0	0	0	0	8	10	0	0	0	0	464	350	180	0	96	0	298	30	35	0	0	0	105	34	12	0	20	5	0	1	0	8	0	2	0	9	0	31
2005	31-01-1-001	10	988	672	0	672	1006	672	342	1	0	0	0	0	0	1	0	0	0	0	0	565	317	231	0	60	0	377	69	90	0	56	0	83	37	12	0	0	0	0	5	0	10	0	1	0	9	0	31
2005	31-03-1-001	9	774	694	0	694	694	694	385	7	9	0	0	0	0	0	0	0	0	0	0	624	532	148	0	0	0	409	46	73	0	0	0	0	0	0	0	0	1	0	0	0	6	0	0	0	6	0	31
2005	31-03-1-001	10	780	661	0	661	655	655	389	3	5	0	0	30	0	0	0	0	0	0	0	650	540	219	0	30	0	426	96	165	0	0	0	0	0	0	0	0	1	0	2	0	2	0	0	0	3	0	31
2005	31-03-1-001	11	740	654	0	654	646	654	473	19	0	0	0	20	0	0	0	0	0	0	0	480	508	240	0	20	0	468	62	140	0	0	0	0	0	0	0	0	1	0	3	0	1	0	0	0	13	0	31
2005	31-03-1-001	12	765	625	0	625	619	625	337	14	9	0	0	0	0	0	0	0	0	0	0	686	458	146	0	0	0	383	32	165	0	0	0	0	0	0	0	0	0	0	1	0	6	0	0	0	4	0	31
2005	31-04-1-001	9	240	186	0	186	185	186	0	44	16	0	0	0	0	0	0	0	0	0	0	190	122	108	0	0	0	8	0	16	0	0	0	0	0	0	0	0	0	0	0	0	3	0	0	0	3	0	31
2005	31-04-1-001	10	254	191	2	193	192	194	0	6	0	0	0	10	0	0	0	0	0	0	0	156	50	80	0	10	0	60	20	16	0	0	0	0	0	0	0	0	0	0	1	0	2	0	0	0	1	0	31
2005	31-04-1-001	11	279	211	2	213	213	216	0	45	1	0	0	0	0	0	0	0	0	0	0	186	30	48	0	0	0	58	33	52	0	0	0	0	0	0	0	0	0	0	1	0	1	0	0	0	3	0	31
2005	31-04-1-001	12	222	172	0	172	175	175	0	32	6	0	0	0	0	0	0	0	0	0	0	152	38	60	0	0	0	31	0	28	0	0	0	0	0	0	0	0	2	0	0	0	1	0	1	0	2	0	31
2005	31-10-1-001	1	55	55	0	55	53	55	0	25	0	0	0	0	0	0	0	0	0	0	0	84	0	41	0	0	0	0	0	0	0	0	0	0	0	0	0	0	0	0	0	0	0	0	0	0	0	0	31
2005	31-10-1-001	2	52	52	0	52	52	52	0	23	9	4	0	0	0	0	0	0	0	0	0	70	9	65	0	0	0	0	0	0	0	0	0	0	0	0	0	0	0	0	0	0	0	0	0	0	0	0	31
2005	31-10-1-001	3	47	47	0	47	47	47	0	15	0	0	0	14	0	0	0	0	0	0	0	57	0	13	0	14	0	0	0	0	0	0	0	0	0	0	0	0	0	0	0	0	0	0	0	0	0	0	31
2005	31-10-1-001	4	43	43	0	43	43	43	0	24	8	0	0	2	0	0	0	0	0	0	0	76	8	19	0	2	0	4	0	0	0	0	0	0	0	0	0	0	0	0	0	0	0	0	0	0	0	0	31
2005	31-10-1-005	1	90	45	40	85	68	82	0	11	0	0	0	0	0	0	0	0	0	0	6	74	3	18	0	0	0	5	0	0	0	0	0	0	0	0	0	0	0	0	0	0	0	0	0	0	0	0	31
2005	31-10-1-005	2	49	21	27	48	46	46	0	8	6	0	0	0	0	0	0	0	0	0	0	58	8	22	0	0	0	4	0	0	0	0	0	0	0	0	0	0	0	0	0	0	0	0	0	0	0	0	31
2005	31-10-1-005	3	96	35	56	91	82	89	0	22	14	0	0	0	0	0	0	0	0	0	1	79	16	0	0	0	0	6	0	0	0	0	0	4	0	2	0	0	1	1	0	0	0	0	0	0	0	0	31
2005	31-10-1-005	4	81	31	46	77	77	77	0	31	25	0	0	70	0	0	0	0	0	0	2	86	25	37	0	70	0	3	0	0	0	0	0	0	0	0	0	0	0	0	0	0	0	0	0	0	0	0	31
2005	18-01-1-001	1	591	510	3	514	481	514	0	0	0	0	0	0	0	0	0	0	0	0	0	0	0	0	0	0	0	332	50	107	0	10	0	69	0	9	0	0	2	0	0	0	8	0	0	0	4	0	18
2005	18-01-1-001	2	520	401	2	403	376	403	0	0	0	0	0	0	0	0	0	0	0	0	0	0	0	0	0	0	0	331	31	119	0	1	0	69	0	5	0	0	1	0	1	0	5	0	2	0	4	0	18
2005	19-01-1-001	1	663	486	5	491	487	491	0	48	0	0	0	0	6	12	0	0	0	0	0	634	140	94	0	0	0	31	0	2	0	0	0	0	0	0	0	0	2	0	1	0	1	0	1	0	2	0	19
2005	19-01-1-001	2	785	572	20	592	587	594	0	32	0	0	0	0	3	19	0	0	0	0	0	1	0	0	0	0	0	482	104	113	0	0	0	8	10	6	0	0	1	0	1	0	0	0	4	0	3	0	19
2005	19-01-1-001	3	732	616	21	637	636	637	0	33	0	0	0	0	3	12	0	0	0	0	0	1	0	0	0	0	0	590	128	61	0	0	0	21	0	15	0	0	2	0	0	0	5	0	2	0	1	0	19
2005	32-01-1-001	4	815	513	10	523	523	523	0	1	0	0	0	0	0	0	0	0	0	0	0	0	0	0	0	0	0	340	148	177	0	0	0	174	41	60	0	0	0	0	0	0	0	0	2	2	0	0	32
2005	32-02-1-001	9	331	132	0	132	127	132	0	24	0	0	0	0	0	0	0	0	0	0	0	105	0	23	0	0	0	12	0	5	0	0	0	30	0	9	0	0	0	0	1	0	1	0	0	0	0	0	32
2005	32-02-1-001	10	475	190	0	190	177	190	0	10	0	0	0	0	0	0	0	0	0	0	0	128	2	45	0	0	0	6	0	0	0	0	0	49	0	11	0	0	0	0	0	0	2	0	1	0	0	0	32
2005	32-02-1-001	11	355	165	0	165	158	165	0	10	0	0	0	0	0	0	0	0	0	0	0	99	5	75	0	0	0	3	3	0	0	0	0	47	0	18	0	0	0	0	1	0	0	0	0	0	0	0	32
2005	32-02-1-001	12	402	172	0	172	167	172	0	17	0	0	0	0	0	0	0	0	0	0	0	112	5	84	0	0	0	1	0	0	0	0	0	54	0	16	0	0	1	0	0	0	1	0	0	0	0	0	32
2005	32-03-1-002	9	322	274	0	274	268	274	0	2	34	2	0	0	0	0	0	0	0	0	0	239	95	147	0	0	0	21	4	0	0	0	0	0	0	0	0	0	1	0	0	0	1	0	0	0	0	0	32
2005	32-03-1-002	10	308	270	0	270	263	270	0	5	15	0	0	0	0	0	0	0	0	0	0	249	34	152	0	0	0	18	0	0	0	0	0	0	0	0	0	0	0	0	0	0	0	0	0	0	0	0	32
2005	32-03-1-002	11	406	339	0	339	325	339	0	6	11	24	0	0	0	0	0	0	0	0	0	290	57	191	0	0	0	32	0	0	0	0	0	0	0	0	0	0	0	0	0	0	0	0	0	0	0	0	32
2005	32-03-1-002	12	315	275	0	275	268	275	0	3	10	0	0	0	0	0	0	0	0	0	0	270	50	162	0	0	0	15	0	0	0	0	0	0	0	0	0	0	0	0	0	0	0	0	0	0	0	0	32
2005	32-04-1-001	1	195	132	0	132	126	132	0	21	56	0	0	0	0	0	0	0	0	0	0	134	72	96	0	0	0	18	0	0	0	0	0	0	0	0	0	0	1	0	0	0	2	1	0	0	0	0	32
2005	32-04-1-001	2	257	198	0	198	194	199	0	6	40	0	0	0	0	1	0	0	0	0	0	133	43	81	0	0	0	46	0	6	0	0	0	0	0	0	0	0	0	0	1	0	2	0	0	0	0	0	32
2005	32-04-1-001	3	206	159	0	159	153	159	0	1	16	0	0	0	0	0	0	0	0	0	0	107	84	35	0	0	0	43	0	6	0	0	0	0	0	0	0	0	0	0	1	0	1	0	0	0	0	0	32
2005	32-04-1-001	4	191	148	0	148	147	148	0	6	11	0	0	0	0	0	0	0	0	0	0	126	11	36	0	0	0	27	0	3	0	0	0	0	0	0	0	0	0	0	0	0	0	0	0	0	0	0	32
2005	20-01-1-001	1	455	350	0	350	348	350	0	12	21	0	0	0	0	0	0	0	0	0	0	0	21	0	0	0	0	380	0	257	0	0	2	9	0	5	0	0	1	0	2	0	3	0	0	0	0	0	20
2005	20-01-1-001	2	482	393	24	417	418	417	6	3	37	0	0	0	0	1	0	0	0	0	0	0	24	0	0	0	0	391	70	267	0	0	0	5	0	3	0	0	1	0	0	0	0	0	0	0	0	0	20
2005	20-01-1-001	5	592	494	0	494	494	494	0	3	30	0	0	0	0	0	0	0	0	0	0	0	15	0	0	0	0	515	27	290	0	68	0	0	0	0	0	0	5	0	3	0	4	0	0	0	0	0	20
2005	21-01-1-001	1	1388	1108	3	1111	1089	1115	0	2	10	0	42	0	0	0	0	0	0	0	0	14	17	14	0	10	2	734	385	215	51	49	0	286	74	44	0	29	5	5	3	3	7	7	0	0	0	0	21
2005	21-01-1-001	2	1332	1053	12	1065	1044	1071	0	3	8	0	54	0	0	4	5	0	0	0	0	12	7	0	0	0	1	786	286	197	23	71	0	294	61	65	0	0	0	0	0	0	0	0	0	0	0	0	21
2005	22-01-1-001	1	1140	632	2	634	691	634	97	30	0	0	0	0	0	0	0	0	0	0	0	0	0	0	0	0	0	576	151	387	0	45	0	61	5	17	0	7	1	0	1	0	10	0	1	0	3	0	22
2005	22-01-1-001	2	1437	736	2	738	841	738	135	6	0	0	0	0	0	0	0	0	0	0	0	0	0	0	0	0	0	728	196	249	0	19	0	130	14	21	0	8	2	0	0	0	20	0	0	0	9	0	22
2005	22-01-1-001	3	1345	671	2	673	745	674	100	0	0	0	0	0	0	0	0	0	0	0	0	0	0	0	0	0	0	625	168	256	0	10	0	85	0	10	0	6	0	0	0	0	3	0	2	0	8	0	22
2005	26-01-1-001	1	441	242	0	242	239	246	9	40	1	0	0	0	0	10	0	0	0	0	0	0	0	0	0	0	2	270	127	254	0	0	0	16	0	12	0	0	0	0	0	0	2	0	1	0	0	0	26
2005	27-01-1-001	1	1032	441	1	452	713	452	287	16	10	0	0	0	0	1	0	0	0	0	0	269	309	94	0	0	0	373	15	298	0	0	0	112	38	15	0	0	2	0	5	0	11	0	1	0	5	0	27
2005	30-01-1-001	6	1436	644	0	644	641	644	0	6	0	0	0	0	0	0	0	0	0	0	0	0	0	0	0	0	0	507	145	160	0	0	0	41	7	2	0	0	1	0	3	0	6	0	4	0	6	0	30
2005	31-01-1-001	1	988	652	1	653	896	653	251	25	0	0	0	0	0	5	0	0	0	0	0	486	366	114	0	81	0	197	49	34	0	50	0	95	0	20	0	0	0	0	0	0	18	0	3	0	12	0	31
2005	31-01-1-001	2	929	696	5	701	966	701	274	3	0	0	0	0	0	5	0	0	0	0	0	575	329	78	0	35	0	238	0	57	0	10	0	90	8	19	0	0	2	0	2	0	14	0	1	0	14	0	31
2005	31-01-1-001	3	896	618	1	619	878	619	263	3	0	0	0	0	0	12	0	0	0	0	0	495	330	85	0	56	0	215	12	48	0	0	0	99	23	10	0	14	1	0	1	0	18	0	3	0	12	0	31
2005	01-01-1-001	1	1091	829	2	831	782	831	0	103	12	87	0	0	0	30	86	29	0	29	0	0	0	0	0	0	0	683	354	352	51	75	0	99	13	37	0	0	1	0	2	0	2	0	1	1	21	0	1
2005	01-01-1-001	2	1143	911	2	913	869	913	0	15	25	2	0	0	0	6	157	0	0	0	0	0	0	0	0	0	0	729	368	274	0	145	0	189	17	8	0	10	4	1	0	0	7	0	1	1	0	0	1
2005	01-01-1-001	7	1469	980	7	987	942	987	0	28	0	52	0	0	0	29	96	95	0	0	0	0	0	0	0	0	0	890	654	374	0	125	0	166	10	0	0	0	0	0	1	0	2	0	0	0	1	0	1
2005	01-01-1-001	8	1388	952	20	972	926	972	0	50	0	3	0	0	0	22	79	0	0	0	0	0	0	0	0	0	0	772	579	423	16	104	0	164	16	7	0	0	2	0	0	0	10	0	0	0	4	0	1
2005	01-03-1-001	1	586	326	0	586	586	586	0	22	2	0	0	0	0	8	3	0	0	0	0	325	306	143	0	0	0	309	139	219	0	0	0	9	0	0	0	0	0	0	0	0	3	0	0	0	0	0	1
2005	01-03-1-001	2	843	480	0	480	480	843	0	45	0	5	0	0	0	6	0	0	0	0	0	380	236	199	0	0	0	355	116	167	0	0	0	5	2	0	0	0	6	0	8	0	8	0	0	0	3	0	1
2005	01-03-1-001	7	753	442	1	753	753	753	0	27	1	0	0	83	0	4	18	0	0	0	0	348	281	131	0	92	0	330	198	233	0	0	0	6	0	0	0	0	4	0	2	0	11	0	0	0	0	0	1
2005	01-03-1-001	8	848	514	0	848	848	848	0	17	4	0	0	24	0	7	0	0	0	0	0	405	277	160	0	27	0	416	201	196	0	0	0	11	0	0	0	0	5	0	2	0	8	0	2	0	0	0	1
2005	01-04-1-001	1	201	121	0	121	118	121	0	9	22	0	0	0	0	1	24	12	0	0	0	82	46	58	0	0	0	17	0	86	0	0	0	17	0	0	0	0	0	0	2	0	1	0	1	0	0	0	1
2005	01-04-1-001	2	258	157	0	157	157	157	0	5	13	0	0	0	0	0	0	0	0	0	0	121	12	48	0	0	0	7	0	4	0	0	0	1	0	0	0	0	0	0	0	0	1	0	0	0	0	0	1
2005	01-04-1-001	7	273	147	0	147	143	147	0	6	26	4	0	0	0	0	0	0	0	0	0	96	23	52	0	0	0	27	10	102	0	0	0	0	0	0	0	0	0	0	0	0	0	0	0	0	0	0	1
2005	01-04-1-001	8	247	148	0	148	147	148	0	1	4	0	0	0	0	0	0	0	0	0	0	115	31	67	0	0	0	20	0	0	0	0	0	1	0	0	0	0	0	0	1	0	1	0	0	0	0	0	1
2005	01-10-1-001	1	3	3	0	3	3	3	0	4	0	0	0	0	0	0	0	0	0	0	0	0	0	0	0	0	0	0	0	0	0	0	0	3	0	0	0	0	0	0	0	0	0	0	0	0	0	0	1
2005	01-10-1-001	2	11	11	0	11	11	11	0	11	0	0	0	0	0	1	0	0	0	0	0	0	0	0	0	0	0	0	0	0	0	0	0	15	0	0	0	0	0	0	0	0	0	0	0	0	0	0	1
2005	01-10-1-002	1	158	145	3	148	148	148	0	70	0	4	0	0	0	1	0	0	0	0	0	8	0	0	0	0	0	10	96	22	0	29	0	191	7	70	0	0	0	0	0	0	0	0	0	0	1	0	1
2005	01-10-1-002	2	125	117	1	118	118	0	0	49	0	0	0	0	0	1	0	0	0	0	0	5	0	0	0	0	0	3	77	0	0	0	0	170	14	26	0	10	0	0	0	0	0	0	0	0	0	0	1
2005	01-10-1-003	2	170	147	0	147	147	147	0	30	2	0	0	0	0	1	4	0	0	0	0	12	0	2	0	5	0	12	73	0	0	0	2	145	61	41	0	30	0	0	0	0	0	0	0	0	0	0	1
2005	01-10-1-003	7	132	109	0	109	109	109	0	26	10	0	0	0	0	2	10	0	0	0	0	25	0	1	0	0	0	8	61	0	0	0	0	97	38	36	0	16	0	0	0	0	0	0	0	0	0	0	1
2005	01-10-1-003	8	190	168	0	168	168	168	0	41	23	0	0	0	0	1	0	0	0	0	0	44	23	0	0	0	0	21	41	0	0	0	0	141	88	91	0	10	0	0	0	0	0	0	0	0	0	0	1
2005	32-01-1-001	1	789	631	12	643	643	643	0	0	0	0	0	0	0	0	0	0	0	0	0	0	0	0	0	0	0	404	127	146	0	0	0	207	0	81	0	0	0	0	0	0	0	0	0	0	0	0	32
2005	03-01-1-001	8	133	133	0	133	262	130	139	2	0	0	0	0	0	0	0	0	0	0	0	0	0	0	0	0	0	209	11	81	0	5	0	24	0	0	0	0	0	0	0	0	0	0	2	0	0	0	3
2005	05-05-1-001	5	35	27	0	35	25	28	0	1	0	0	0	0	0	1	0	0	0	0	0	26	5	0	0	0	0	2	4	26	0	0	0	3	8	0	0	0	0	0	0	0	0	0	0	0	0	0	5
2005	05-10-1-014	3	22	18	0	22	18	18	0	10	0	0	0	9	0	3	0	0	0	0	0	29	3	8	0	0	0	2	1	3	0	0	0	3	0	0	0	0	0	0	0	0	0	0	0	0	0	0	5
2005	09-03-1-001	5	5862	5857	5	5862	4847	3679	1680	255	0	0	13	0	0	0	0	0	0	0	17	4676	1338	915	1945	1038	0	5	7	0	0	0	0	3	0	0	0	0	9	1	6	0	33	8	9	3	0	0	9
2005	09-03-1-001	6	6341	6280	61	6341	5161	3813	1952	412	0	0	125	0	0	0	0	0	0	0	21	5366	1538	907	2103	1202	0	0	5	0	0	114	0	0	0	0	0	0	13	3	4	3	16	4	21	9	0	0	9
2005	09-03-1-001	7	6034	6008	26	6034	5018	3963	1619	264	0	0	105	0	0	0	0	0	0	0	21	4460	1520	1333	986	976	0	11	4	0	0	0	0	0	0	0	0	0	20	4	4	0	31	0	34	11	0	0	9
2005	09-04-1-003	9	593	591	2	593	565	591	0	9	0	0	0	0	0	0	0	0	0	0	0	554	213	157	0	0	0	18	24	258	0	0	0	0	0	0	0	0	2	0	6	0	4	0	0	0	0	0	9
2005	14-10-1-004	11	84	69	15	84	79	84	0	0	0	0	0	0	2	0	0	0	0	0	0	79	0	14	0	0	0	0	0	0	0	0	0	4	0	0	0	0	0	0	0	0	0	0	0	0	0	0	14
2005	14-10-1-005	6	45	45	0	45	38	45	0	4	0	0	0	0	2	3	0	2	0	0	0	4	0	0	0	0	0	2	0	0	0	0	10	39	0	3	0	0	0	0	0	0	0	0	0	0	0	0	14
2005	14-10-1-005	7	93	93	0	93	66	93	0	8	0	0	0	0	3	9	0	6	0	0	1	9	0	0	0	0	0	3	0	0	0	0	23	70	0	9	0	0	0	0	0	0	0	0	1	0	0	0	14
2005	16-10-1-008	1	61	29	32	61	25	61	0	0	0	0	0	0	0	0	0	0	0	0	0	0	0	0	0	0	4	4	0	0	0	0	30	19	0	0	6	0	0	0	0	0	0	0	0	0	0	0	16
2005	16-10-1-008	5	77	44	33	77	23	77	0	0	0	0	0	0	0	0	0	0	0	0	0	0	0	0	0	0	2	10	1	0	1	0	51	14	2	0	2	0	0	0	0	0	0	0	0	0	0	0	16
2005	16-10-1-015	2	76	30	46	76	53	74	0	0	0	0	0	0	0	0	0	0	0	0	0	0	0	0	0	0	5	5	0	0	0	0	17	49	0	1	0	0	0	0	0	0	0	0	0	0	0	0	16
2005	19-01-1-001	8	648	645	3	648	646	648	0	22	0	0	0	0	3	13	0	0	0	0	0	610	145	55	0	0	0	26	0	0	0	0	0	0	0	0	0	0	1	0	1	0	1	0	4	0	1	0	19
2005	19-10-1-006	4	241	239	2	241	241	241	0	43	0	0	0	0	18	4	0	0	0	0	21	205	96	117	0	22	0	33	24	0	0	0	5	9	20	2	0	0	0	0	0	0	1	1	0	0	0	0	19
2005	19-03-1-002	12	3896	3715	0	3896	4092	3715	522	39	0	0	0	0	0	20	0	0	0	0	0	0	0	0	0	0	0	4213	1323	2135	0	411	0	34	0	0	0	0	11	3	7	0	27	6	7	0	0	0	19
2005	24-01-1-001	4	235	184	51	235	235	235	0	22	0	0	0	0	0	4	0	0	0	0	0	143	59	206	0	10	0	119	19	11	0	0	0	0	0	0	0	0	1	0	0	0	4	0	0	0	0	0	24
2005	24-01-1-001	11	257	175	82	257	257	257	0	35	0	0	0	0	0	16	0	0	0	0	0	0	0	0	0	0	0	141	61	34	0	0	0	131	7	61	0	11	1	0	0	0	5	0	1	0	0	0	24
2005	22-01-1-001	6	740	739	1	740	740	740	85	73	0	0	0	0	0	0	0	0	0	0	0	0	0	0	0	0	0	760	253	253	0	40	0	81	2	10	0	0	1	0	1	0	5	0	0	0	6	0	22
2005	27-02-1-008	9	527	524	0	527	495	524	0	22	21	0	0	0	0	0	0	0	0	0	0	493	197	171	0	0	0	31	5	0	0	0	0	4	5	0	0	0	1	0	1	0	6	0	1	0	3	0	27
2005	27-01-1-001	9	509	503	0	509	894	509	413	50	0	0	0	0	0	0	0	0	0	0	0	302	250	73	0	0	0	541	67	410	0	0	0	118	51	39	0	0	1	0	2	0	9	0	1	0	7	0	27
2005	30-10-1-028	7	39	27	12	39	38	39	0	0	0	0	0	0	0	0	0	0	0	0	0	0	0	0	0	0	0	7	0	0	0	0	1	30	0	0	0	0	0	0	0	0	0	0	0	0	0	0	30
2005	19-10-1-021	2	74	41	33	74	33	33	0	25	3	2	0	0	0	4	0	0	0	0	0	46	11	2	0	0	0	11	0	6	0	0	0	2	0	0	0	0	0	0	0	0	0	0	0	0	0	0	19
2005	19-10-1-021	4	40	34	0	34	34	34	0	18	3	0	0	10	0	2	0	0	0	0	1	42	1	6	0	0	0	6	2	0	0	0	0	0	0	0	0	0	0	0	0	0	0	0	0	0	0	0	19
2005	19-10-1-021	5	18	9	9	18	18	18	0	9	4	0	0	0	0	0	0	0	0	0	0	13	0	0	0	0	0	11	4	0	0	0	0	0	0	0	0	0	0	0	0	0	0	0	0	0	0	0	19
2005	19-10-1-021	8	19	16	0	16	14	16	0	10	0	0	0	0	0	2	0	0	0	0	1	16	0	12	0	0	0	1	0	0	0	0	0	3	0	0	0	0	0	0	0	0	0	0	0	0	0	0	19
2005	19-10-1-021	9	38	21	0	22	20	21	0	11	0	0	0	0	0	0	0	0	0	0	0	28	1	11	0	0	0	6	0	0	0	0	0	1	0	0	0	0	0	0	0	0	0	0	0	0	0	0	19
2005	19-10-1-021	10	76	43	0	48	41	43	0	28	1	3	0	0	0	3	0	0	0	0	0	59	6	39	0	26	0	5	0	1	0	0	0	0	0	0	0	0	0	0	0	0	0	0	0	0	0	0	19
2005	19-10-1-021	11	25	20	0	20	20	20	0	12	0	0	0	0	0	0	0	0	0	0	0	16	0	0	0	0	0	10	0	0	0	0	0	0	0	0	0	0	0	0	0	0	0	0	0	0	0	0	19
2005	19-10-1-021	12	11	7	0	7	6	7	0	10	0	0	0	0	0	0	0	0	0	0	0	19	0	0	0	0	0	1	0	0	0	0	0	0	0	0	0	0	0	0	0	0	0	0	0	0	0	0	19
2005	11-10-1-037	1	29	20	0	20	15	20	0	0	0	0	0	0	0	0	0	0	0	0	0	0	0	0	0	0	0	5	0	0	0	0	0	7	0	0	0	0	0	0	0	0	0	0	0	0	0	0	11
2005	11-10-1-037	2	13	12	0	12	12	12	0	0	0	0	0	0	0	0	0	0	0	0	0	0	0	0	0	0	0	5	0	0	0	0	0	8	0	0	0	0	0	0	0	0	0	0	0	0	0	0	11
2005	11-10-1-037	3	40	37	0	37	37	37	0	0	0	0	0	0	0	0	0	0	0	0	0	0	0	0	0	0	0	12	0	0	0	0	0	20	0	2	0	0	0	0	0	0	0	0	0	0	0	0	11
2005	11-10-1-037	4	15	12	0	12	12	12	0	0	0	0	0	0	0	0	0	0	0	0	0	0	0	0	0	0	0	0	0	0	0	0	0	7	0	0	0	0	0	0	0	0	0	0	0	0	0	0	11
2005	11-10-1-037	5	16	11	0	11	11	11	0	0	0	0	0	0	0	0	0	0	0	0	0	0	0	0	0	0	0	2	0	0	0	0	1	6	0	0	0	0	0	0	0	0	0	0	0	0	0	0	11
2005	11-10-1-037	6	32	27	0	27	27	27	0	0	0	0	0	0	0	0	0	0	0	0	0	0	0	0	0	0	0	9	0	0	0	0	0	18	0	1	0	0	0	0	0	0	0	0	0	0	0	0	11
2005	11-10-1-037	7	25	21	0	21	21	21	0	0	0	0	0	0	0	0	0	0	0	0	0	0	0	0	0	0	0	5	0	0	0	0	0	15	0	3	0	0	0	0	0	0	0	0	0	0	0	0	11
2005	11-10-1-037	8	42	40	0	40	40	40	0	0	0	0	0	0	0	0	0	0	0	0	0	0	0	0	0	0	0	3	0	0	0	0	0	34	0	1	0	0	0	0	0	0	0	0	0	0	0	0	11
2005	11-10-1-037	9	19	16	0	16	16	16	0	0	0	0	0	0	0	0	0	0	0	0	0	0	0	0	0	0	0	3	0	0	0	0	0	9	0	0	0	0	0	0	0	0	0	0	0	0	0	0	11
2005	11-10-1-037	10	42	38	0	38	37	38	0	0	0	0	0	0	0	0	0	0	0	0	0	0	0	0	0	0	1	11	0	0	0	0	0	26	0	2	0	0	0	0	0	0	0	0	0	0	0	0	11
2005	05-04-1-002	4	28	18	0	18	15	21	1	7	0	0	0	0	0	0	0	0	0	0	4	6	0	0	0	0	3	4	0	0	0	0	0	0	0	0	0	0	0	0	0	0	0	0	0	0	0	0	5
2005	05-04-1-002	5	32	16	0	16	14	16	0	2	0	0	0	0	0	0	0	0	0	0	2	10	0	0	0	0	1	5	0	0	0	0	0	0	0	0	0	0	0	0	0	0	0	0	0	0	0	0	5
2005	05-04-1-002	6	51	26	0	26	26	29	0	5	0	0	0	0	0	1	0	0	0	0	1	19	0	0	0	0	1	7	0	0	0	0	1	0	0	0	0	0	0	0	1	0	1	0	0	0	0	0	5
2005	05-04-1-002	7	48	26	0	26	18	26	3	3	0	2	0	0	0	0	0	0	0	0	1	13	0	2	0	0	3	4	0	0	0	0	4	0	0	0	0	0	0	0	0	0	1	0	0	0	0	0	5
2005	05-04-1-002	8	34	24	0	24	20	24	1	1	0	0	0	0	0	0	0	0	0	0	2	19	0	5	0	0	1	4	0	0	0	0	0	3	0	0	0	0	0	0	0	0	0	0	0	0	0	0	5
2005	11-10-1-022	1	18	16	0	16	16	16	0	1	0	0	0	0	0	0	0	0	0	0	0	0	0	0	0	0	0	3	0	0	0	0	0	15	0	0	0	0	0	0	0	0	0	0	0	0	0	0	11
2005	11-10-1-022	2	23	20	0	20	20	20	0	1	0	0	0	0	0	0	0	0	0	0	0	0	0	0	0	0	0	0	0	0	0	0	0	20	0	0	0	0	0	0	0	0	0	0	0	0	0	0	11
2005	11-10-1-022	3	41	39	0	39	39	39	0	0	0	0	0	0	0	0	0	0	0	0	0	0	0	0	0	0	0	2	0	0	0	0	0	34	0	0	0	0	0	0	0	0	1	0	0	0	0	0	11
2005	11-10-1-022	4	34	33	0	33	33	33	0	0	0	0	0	0	0	0	0	0	0	0	0	0	0	0	0	0	0	0	0	0	0	0	0	38	0	4	0	0	0	0	0	0	0	0	0	0	0	0	11
2005	11-10-1-022	7	14	12	0	12	12	12	0	0	0	0	0	0	0	0	0	0	0	0	0	0	0	0	0	0	0	0	0	0	0	0	1	11	0	1	0	0	0	0	0	0	0	0	0	0	0	0	11
2005	11-10-1-022	9	11	11	0	11	11	11	0	0	0	0	0	0	0	0	0	0	0	0	0	0	0	0	0	0	0	0	0	0	0	0	0	11	0	0	0	0	0	0	0	0	0	0	0	0	0	0	11
2005	11-10-1-022	10	14	13	0	13	13	13	0	0	0	0	0	0	0	0	0	0	0	0	0	0	0	0	0	0	1	0	0	0	0	0	0	13	0	0	0	0	0	0	0	0	0	0	0	0	0	0	11
2005	24-04-1-002	2	68	36	0	36	15	36	1	1	0	0	0	0	0	0	0	0	0	0	4	17	0	0	1	0	11	1	0	0	0	0	0	0	0	0	0	0	0	0	0	0	0	0	0	0	0	0	24
2005	24-04-1-002	3	53	29	0	29	12	29	0	6	0	0	0	0	0	0	0	0	0	0	3	14	0	0	0	0	10	1	0	0	0	0	0	0	0	0	0	0	0	0	0	0	0	0	0	0	0	0	24
2005	24-04-1-002	4	93	39	0	39	22	39	5	9	4	2	0	0	0	0	0	0	0	0	5	29	4	7	0	0	3	1	0	0	0	0	0	0	0	0	0	0	0	0	0	0	0	0	0	0	1	0	24
2005	24-04-1-002	5	97	55	0	55	30	55	1	2	0	10	0	0	0	0	0	0	0	0	1	30	0	17	0	0	22	0	0	0	0	0	1	0	0	0	0	0	0	0	0	0	1	0	0	0	0	0	24
2005	24-04-1-002	6	49	30	0	30	20	30	0	4	0	2	0	0	0	0	0	0	0	0	2	22	0	3	0	0	8	0	0	0	0	0	0	0	0	0	0	0	0	0	0	0	0	0	0	0	0	0	24
2005	24-04-1-002	7	104	49	0	49	17	49	0	4	0	5	0	0	0	0	0	0	0	0	5	19	0	6	0	0	19	2	0	0	0	0	0	0	0	0	0	0	0	0	0	0	0	0	0	0	0	0	24
2005	24-04-1-002	8	79	40	0	40	24	40	0	8	6	3	0	0	0	0	0	0	0	0	2	26	6	1	6	0	18	1	0	0	0	0	2	1	0	0	2	0	0	0	0	0	0	0	0	0	0	0	24
2005	24-04-1-002	9	67	36	0	36	7	36	0	12	10	0	0	0	0	0	0	0	0	0	4	17	0	0	0	0	15	1	10	0	0	0	0	0	0	0	0	0	0	0	0	0	1	0	0	0	0	0	24
2005	24-04-1-002	10	68	35	0	35	15	35	0	4	6	0	0	0	0	0	0	0	0	0	3	16	6	0	1	0	17	1	0	0	0	0	0	0	0	0	0	0	0	0	0	0	0	0	0	0	1	0	24
2005	24-04-1-002	11	76	40	0	40	28	40	0	6	0	4	0	0	0	0	0	0	0	0	5	32	0	3	0	0	6	0	0	0	0	0	0	0	0	0	0	0	0	0	0	0	0	0	0	0	2	0	24
2005	24-04-1-002	12	60	42	0	42	29	42	0	2	0	0	0	0	0	0	0	0	0	0	2	33	0	4	0	0	12	0	0	0	0	0	0	0	0	0	0	0	0	0	0	0	0	0	0	0	0	0	24
2005	20-04-1-002	6	90	46	3	49	46	49	0	0	0	0	0	0	0	0	0	0	0	0	0	39	0	0	0	0	0	14	0	0	0	0	0	0	0	0	0	0	1	0	0	0	0	0	0	0	0	0	20
2005	20-04-1-002	8	103	46	6	52	51	53	0	1	0	0	0	0	0	0	0	0	0	0	0	46	0	0	0	0	0	7	0	0	0	0	0	0	0	0	0	0	0	0	1	0	0	0	0	0	0	0	20
2005	20-04-1-002	10	128	59	2	61	59	61	0	0	0	0	0	0	0	0	0	0	0	0	0	42	0	0	0	0	0	21	0	0	0	0	0	0	0	0	0	0	0	0	0	0	0	0	0	0	0	0	20
2005	20-04-1-002	11	90	38	5	43	44	43	2	0	0	0	0	0	0	0	0	0	0	0	0	31	0	0	0	0	0	0	0	0	0	0	0	7	0	0	0	0	0	0	0	0	0	0	0	0	0	0	20
2005	20-04-1-002	12	64	30	8	38	38	38	0	5	0	0	0	0	0	0	0	0	0	0	0	36	0	0	0	0	0	5	0	0	0	0	0	0	0	0	0	0	0	0	0	0	0	0	0	0	0	0	20
2005	19-07-1-001	2	29	23	0	23	19	23	0	0	0	0	0	0	0	0	0	0	0	0	0	13	0	0	0	0	0	4	0	0	0	0	0	0	0	0	0	0	0	0	0	0	0	0	0	0	0	0	19
2005	19-07-1-001	3	41	36	0	36	36	36	0	0	0	0	0	0	0	0	0	0	0	0	1	16	0	0	0	0	0	7	0	0	0	0	0	0	0	0	0	0	0	0	0	0	0	0	0	0	0	0	19
2005	19-07-1-001	4	41	36	0	36	29	36	0	0	0	0	0	0	0	8	0	0	0	0	0	20	8	0	0	0	0	2	0	0	0	0	0	10	0	0	0	0	0	0	0	0	0	0	0	0	0	0	19
2005	19-07-1-001	5	39	29	0	29	36	29	0	0	0	0	0	0	0	0	0	0	0	0	0	15	0	0	0	0	1	9	0	0	0	0	0	0	0	0	0	0	0	0	0	0	0	0	0	0	0	0	19
2005	19-07-1-001	6	16	14	0	14	14	14	0	0	0	0	0	0	0	0	0	0	0	0	0	18	0	0	0	0	0	2	0	0	0	0	0	0	0	0	0	0	0	0	0	0	0	0	0	0	0	0	19
2005	19-07-1-001	7	53	43	0	43	38	43	0	0	0	0	0	0	0	0	0	0	0	0	0	21	0	0	0	0	0	0	0	0	0	0	0	0	0	0	0	0	0	0	0	0	0	0	0	0	0	0	19
2005	19-07-1-001	8	52	42	0	42	45	42	0	0	0	0	0	0	0	2	6	0	0	0	0	31	6	0	0	0	0	6	0	0	0	0	0	8	0	0	0	0	0	0	0	0	0	0	0	0	0	0	19
2005	19-07-1-001	9	24	16	0	16	18	17	0	0	0	0	0	0	0	0	0	4	0	0	0	11	0	4	0	0	0	9	0	0	0	0	0	3	0	0	0	0	0	0	0	0	0	0	0	0	0	0	19
2005	24-10-1-005	1	102	47	0	47	47	47	0	9	0	0	0	0	0	6	0	8	0	0	0	48	6	46	0	0	0	8	0	0	0	0	0	6	0	0	0	0	1	0	0	0	0	0	0	0	0	0	24
2005	24-10-1-005	2	103	56	0	56	56	56	0	19	13	4	0	0	0	5	0	15	0	0	0	74	18	57	0	0	0	11	0	11	0	0	0	7	5	6	0	0	0	0	0	0	0	0	0	0	0	0	24
2005	24-10-1-005	3	106	60	0	60	60	60	0	5	0	29	0	0	0	3	0	18	0	20	0	51	2	65	0	37	0	8	0	3	0	0	0	3	0	0	0	0	0	0	0	0	0	0	0	0	0	0	24
2005	24-10-1-005	4	108	70	0	70	70	70	0	12	10	0	0	0	0	16	0	0	0	0	0	51	2	65	0	0	0	13	0	4	0	0	0	1	0	0	0	0	0	0	0	0	0	0	0	0	0	0	24
2005	24-10-1-005	5	101	57	0	57	57	57	0	19	10	0	0	0	0	6	0	0	0	0	0	71	14	36	0	0	0	7	1	0	0	0	0	3	8	0	0	0	1	0	0	0	0	0	0	0	0	0	24
2005	19-11-1-002	1	12	1	0	12	0	1	0	0	0	0	0	0	0	0	0	0	0	0	1	0	9	0	0	0	0	0	0	0	0	0	0	0	0	0	0	0	0	0	0	0	0	0	0	0	0	0	19
2005	19-11-1-002	3	26	1	0	1	1	1	0	0	0	0	0	0	0	0	0	0	0	0	1	5	20	0	0	0	0	0	0	0	0	0	0	0	0	0	0	0	0	0	0	0	0	0	0	0	0	0	19
2005	19-11-1-002	4	28	11	9	25	2	2	0	0	0	0	0	0	0	0	0	0	0	0	0	2	5	0	0	0	0	0	0	0	0	0	0	0	0	0	0	0	0	0	0	0	0	0	0	0	0	0	19
2005	19-11-1-002	5	14	2	4	14	2	0	0	0	0	0	0	0	0	0	0	0	0	0	0	2	0	0	0	0	0	0	0	0	0	0	0	0	3	0	0	0	0	0	0	0	0	0	0	0	0	0	19
2005	19-11-1-002	8	39	4	1	36	3	4	0	1	0	0	0	0	0	0	0	0	0	0	1	4	24	0	0	0	0	0	0	0	0	0	0	0	5	0	0	0	0	0	0	0	0	0	0	0	0	0	19
2005	19-11-1-002	10	51	13	0	50	13	9	1	3	0	0	0	0	0	0	0	0	0	0	0	12	28	0	0	0	0	0	0	0	0	0	0	0	0	0	0	0	0	0	0	0	0	0	1	1	0	0	19
2005	19-11-1-002	12	28	3	1	24	5	3	2	6	0	0	0	0	0	0	0	0	0	0	0	9	18	0	0	0	0	0	0	0	0	0	0	0	0	0	0	0	0	0	0	0	0	0	0	0	0	0	19
2005	14-11-1-001	2	28	14	1	15	14	14	0	1	0	0	0	0	0	1	0	0	0	0	0	13	5	1	0	0	0	0	0	0	0	0	0	0	0	0	0	0	0	0	0	0	0	0	0	0	0	0	14
2005	14-11-1-001	3	60	41	1	42	42	42	0	2	0	0	0	0	0	7	0	0	0	0	0	40	4	4	0	0	0	0	0	0	0	0	0	4	0	0	0	0	0	0	0	0	0	0	1	0	1	0	14
2005	14-11-1-001	4	30	20	0	20	20	20	0	0	0	0	0	0	0	1	0	0	0	0	0	13	0	2	0	0	0	0	0	0	0	0	0	1	0	0	0	0	0	0	0	0	0	0	0	0	0	0	14
2005	14-11-1-001	5	45	35	1	36	36	36	0	0	0	0	0	0	0	5	0	0	0	0	0	33	0	3	0	0	0	0	0	0	0	0	0	1	0	0	0	0	0	0	0	0	0	0	0	0	0	0	14
2005	14-11-1-001	6	21	14	0	14	14	15	0	0	0	0	0	0	0	2	0	0	0	0	0	10	0	0	0	0	0	0	0	0	0	0	0	4	0	0	0	0	0	0	0	0	0	0	0	0	0	0	14
2005	14-11-1-001	7	20	12	0	12	12	12	0	0	2	0	0	0	0	0	0	0	0	0	0	6	2	0	0	0	0	0	0	0	0	0	0	2	0	0	0	0	0	0	0	0	0	0	0	0	0	0	14
2005	14-11-1-001	8	32	23	1	24	24	24	0	0	0	0	0	0	0	9	0	0	0	0	0	19	0	0	0	0	0	0	0	0	0	0	0	1	0	3	0	0	0	0	0	0	0	0	0	0	0	0	14
2005	14-11-1-001	9	20	12	0	12	12	12	0	0	0	0	0	0	0	2	0	0	0	0	0	8	0	0	0	0	0	0	0	0	0	0	0	7	0	0	0	0	0	0	0	0	0	0	0	0	0	0	14
2005	14-11-1-001	10	14	9	1	10	9	9	0	3	0	0	0	0	0	4	0	0	0	0	0	11	0	4	0	0	0	0	0	0	0	0	0	2	0	1	0	0	0	0	0	0	0	0	0	0	1	0	14
2005	14-11-1-001	11	15	7	2	9	9	7	0	1	0	0	0	0	0	3	0	0	0	0	0	8	0	0	0	0	0	0	0	0	0	0	0	1	0	0	0	0	0	0	0	0	0	0	0	0	0	0	14
2005	14-11-1-001	12	25	8	0	8	8	8	0	0	0	0	0	0	0	5	0	1	0	0	0	11	0	0	0	0	0	0	0	0	0	0	0	1	0	0	0	0	0	0	0	0	0	0	0	0	0	0	14
2005	11-10-1-035	3	6	6	0	6	6	0	0	0	0	0	0	0	0	6	0	0	0	0	0	6	0	0	0	0	0	0	0	0	0	0	0	0	0	0	0	0	0	0	0	0	0	0	0	0	0	0	11
2005	11-10-1-035	4	99	75	0	75	75	75	0	0	0	0	0	0	0	14	0	0	0	0	0	0	0	0	0	0	0	29	0	2	0	0	0	37	0	4	0	0	0	0	0	0	0	0	0	0	0	0	11
2005	11-10-1-035	7	81	59	0	59	59	59	0	2	0	0	0	0	0	26	0	0	0	0	0	0	0	0	0	0	0	19	0	0	0	0	0	68	0	8	0	0	0	0	0	0	0	0	0	0	0	0	11
2005	11-10-1-035	8	88	72	0	72	71	72	0	1	0	0	0	0	0	37	0	0	0	0	0	0	0	0	0	0	0	15	0	0	0	0	1	96	0	7	0	0	0	0	0	0	0	0	0	0	0	0	11
2005	11-10-1-035	10	121	96	0	96	94	96	0	2	0	0	0	0	0	13	0	0	0	0	0	0	0	0	0	0	0	16	0	2	0	0	0	56	0	28	0	0	0	0	1	0	2	0	0	0	1	0	11
2005	11-10-1-035	11	141	121	0	121	121	121	0	0	0	0	0	0	0	31	0	0	0	0	0	0	0	0	0	0	0	45	0	5	0	0	0	85	0	22	0	0	0	0	0	0	1	0	0	0	1	0	11
2005	11-10-1-035	12	4	4	0	4	4	0	0	4	0	0	0	0	0	0	0	0	0	0	0	4	0	0	0	0	0	0	0	0	0	0	0	0	0	0	0	0	0	0	0	0	0	0	0	0	0	0	11
2005	19-10-1-019	3	2	2	0	2	1	2	0	2	0	0	0	0	0	2	0	0	0	0	1	0	0	0	0	0	0	1	0	0	0	0	3	0	0	0	0	0	0	0	0	0	0	0	0	0	0	0	19
2005	19-10-1-019	4	7	7	0	7	6	7	0	5	0	0	0	0	1	0	0	0	0	0	0	8	0	0	0	0	1	3	0	0	0	0	1	1	0	0	0	0	0	0	0	0	0	0	0	0	0	0	19
2005	19-10-1-019	5	10	9	0	10	4	10	0	5	0	0	0	0	0	1	0	0	0	0	2	6	0	0	0	0	3	1	0	0	0	0	1	0	0	0	0	0	0	0	0	0	0	0	0	0	0	0	19
2005	19-10-1-019	6	15	5	5	10	1	10	0	4	0	0	0	0	1	1	0	0	0	0	4	6	0	0	0	0	0	0	0	0	0	0	2	0	0	0	0	0	0	0	0	0	0	0	0	0	0	0	19
2005	19-10-1-019	7	12	9	2	11	9	11	0	10	0	0	0	0	0	1	0	0	0	0	3	12	0	0	0	0	3	6	0	0	0	0	0	1	0	0	0	0	0	0	0	0	0	0	0	0	0	0	19
2005	19-10-1-019	8	3	3	0	3	3	3	0	0	0	0	0	0	0	4	0	0	0	0	1	1	0	0	0	0	2	2	0	0	0	0	0	0	0	0	0	0	0	0	0	0	0	0	0	0	0	0	19
2005	19-10-1-019	10	3	3	0	3	1	3	0	7	0	0	0	0	1	1	0	0	0	0	0	5	0	0	0	0	3	1	0	0	0	0	2	0	0	0	0	0	0	0	0	0	0	0	0	0	0	0	19
2005	19-10-1-019	12	4	4	0	4	4	4	0	4	0	0	0	0	0	0	0	0	0	0	0	4	0	0	0	0	1	1	0	0	0	0	0	0	0	0	0	0	0	0	0	0	0	0	0	0	0	0	19
2005	30-07-1-009	2	26	12	11	23	23	23	0	0	0	0	0	0	0	0	0	0	0	0	0	16	0	0	0	0	0	16	0	0	0	0	0	0	0	0	0	0	0	0	0	0	1	0	0	0	0	0	30
2005	30-07-1-009	3	34	9	16	25	25	25	0	0	0	0	0	0	0	0	0	0	0	0	0	6	0	0	0	0	0	16	0	0	0	0	0	0	0	0	0	0	0	0	0	0	1	0	0	0	0	0	30
2005	24-02-1-006	2	42	42	0	42	42	42	0	6	0	0	0	0	0	0	0	0	0	0	0	25	0	0	0	0	0	13	0	0	0	0	0	1	0	0	0	0	0	0	0	0	0	0	0	0	0	0	24
2005	24-02-1-006	3	27	27	0	27	27	27	0	7	0	3	0	0	0	0	0	0	0	0	0	41	0	3	0	0	0	2	0	0	0	0	0	0	0	0	0	0	0	0	0	0	0	0	0	0	0	0	24
2005	24-02-1-006	4	45	45	0	45	45	45	0	8	0	0	0	0	0	1	0	0	0	0	0	28	0	0	0	0	0	6	0	0	0	0	0	0	0	0	0	0	0	0	0	0	0	0	0	0	0	0	24
2005	24-02-1-006	5	32	32	0	32	32	32	0	0	0	2	0	0	0	0	0	0	0	0	0	28	0	2	0	0	0	6	0	0	0	0	0	2	0	0	0	0	2	0	0	0	0	0	0	0	0	0	24
2005	24-02-1-006	6	43	43	0	43	43	43	0	7	0	0	0	0	0	0	0	0	0	0	0	29	0	0	0	0	0	19	0	0	0	0	0	2	0	0	0	0	0	0	0	0	0	0	0	0	0	0	24
2005	24-02-1-006	7	30	30	0	30	30	30	0	1	0	0	0	0	0	0	0	0	0	0	0	19	0	0	0	0	0	8	0	0	0	0	0	0	0	0	0	0	0	0	0	0	0	0	0	0	0	0	24
2005	24-02-1-006	8	35	35	0	35	35	35	0	3	0	0	0	0	0	0	0	0	0	0	0	33	0	0	0	0	0	2	0	0	0	0	0	1	0	0	0	0	0	0	0	0	0	0	0	0	0	0	24
2005	24-02-1-006	10	34	34	0	34	34	34	0	1	0	0	0	0	0	0	0	0	0	0	0	26	0	0	0	0	0	10	0	0	0	0	0	3	0	0	0	0	0	0	0	0	0	0	0	0	0	0	24
2005	24-02-1-006	11	41	41	0	41	41	41	0	1	0	0	0	0	0	0	0	0	0	0	0	35	0	0	0	0	0	4	0	0	0	0	0	1	0	0	0	0	0	0	0	0	0	0	0	0	0	0	24
2005	24-02-1-006	12	39	33	0	33	33	33	0	2	0	0	0	0	0	0	0	0	0	0	0	24	0	0	0	0	0	14	0	0	0	0	0	0	0	0	0	0	0	0	0	0	0	0	0	0	0	0	24
2005	30-10-1-001	4	20	14	0	14	14	14	0	0	0	0	0	0	0	0	0	0	0	0	0	0	0	0	0	0	0	0	0	0	0	0	0	9	0	8	0	0	0	0	0	0	0	0	0	0	0	0	30
2005	30-10-1-001	5	17	13	0	13	13	13	0	0	0	0	0	0	0	0	0	0	0	0	0	4	0	0	0	0	0	0	0	0	0	0	0	13	0	1	0	0	0	0	0	0	0	0	0	0	0	0	30
2005	30-10-1-001	6	25	19	0	19	18	19	0	0	0	0	0	0	0	18	0	13	5	0	0	0	0	0	0	0	0	0	0	0	0	0	1	14	0	5	0	0	0	0	0	0	0	0	0	0	0	0	30
2005	30-10-1-001	7	20	16	0	16	16	16	0	0	0	0	0	0	0	0	0	0	0	0	0	1	0	0	0	0	0	0	0	0	0	0	0	19	0	0	0	0	0	0	0	0	0	0	0	0	0	0	30
2005	30-10-1-001	8	36	29	0	29	28	29	0	0	0	0	0	0	0	0	0	0	0	0	0	1	0	0	0	0	0	0	0	0	0	0	1	24	0	34	0	0	0	0	0	0	0	0	0	0	0	0	30
2005	30-10-1-001	9	25	19	0	19	19	19	0	0	0	0	0	0	0	0	0	0	0	0	0	2	0	1	0	0	0	0	0	0	0	0	0	14	0	18	0	0	0	0	0	0	0	0	0	0	0	0	30
2005	30-10-1-001	10	26	18	0	18	18	18	0	0	0	0	0	0	0	0	0	0	0	0	0	1	0	0	0	0	0	0	0	0	0	0	0	19	0	8	0	0	0	0	0	0	0	0	0	0	0	0	30
2005	30-10-1-001	11	25	20	0	20	20	20	0	0	0	0	0	0	0	0	0	0	0	0	0	0	0	0	0	0	0	0	0	0	0	0	0	21	0	0	0	0	0	0	0	0	0	0	0	0	0	0	30
2005	30-10-1-001	12	25	18	0	18	18	18	0	0	0	0	0	0	0	0	0	0	0	0	0	4	0	4	0	0	0	0	0	0	0	0	0	13	0	4	0	0	0	0	0	0	0	0	0	0	0	0	30
2005	26-10-1-004	1	12	11	0	11	12	11	0	0	0	0	0	0	0	0	0	0	0	0	0	0	0	0	0	0	0	12	0	0	0	0	0	0	0	0	0	0	0	0	0	0	0	0	0	0	0	0	26
2005	26-10-1-004	2	15	14	0	14	9	14	0	3	0	0	0	0	0	0	0	0	0	0	0	0	0	0	0	0	0	8	0	0	0	0	4	3	0	0	0	0	0	0	0	0	0	0	0	0	0	0	26
2005	26-10-1-004	3	31	29	0	29	21	29	0	0	0	0	0	0	0	0	0	0	0	0	0	0	0	0	0	0	0	12	0	0	0	0	2	9	0	0	0	0	0	0	0	0	0	0	0	0	0	0	26
2005	26-10-1-004	4	28	26	0	26	30	26	0	3	0	0	0	0	0	0	0	0	0	0	0	0	0	0	0	0	0	30	0	0	0	0	0	5	0	0	0	0	0	0	0	0	0	0	0	0	0	0	26
2005	26-10-1-004	5	33	31	0	31	29	31	0	2	0	0	0	0	0	0	0	0	0	0	0	0	0	0	0	0	1	21	0	0	0	0	2	10	0	0	0	0	0	0	0	0	0	0	0	0	0	0	26
2005	26-10-1-004	6	32	29	0	29	25	29	0	1	0	0	0	0	0	0	0	0	0	0	0	0	0	0	0	0	0	16	0	0	0	0	2	10	0	2	0	0	0	0	0	0	0	0	0	0	0	0	26
2005	26-10-1-004	7	15	14	0	14	13	14	0	0	0	0	0	0	0	0	0	0	0	0	0	0	0	0	0	0	0	3	0	0	0	0	2	10	0	0	0	0	0	0	0	0	0	0	0	0	0	0	26
2005	26-10-1-004	8	16	15	0	15	15	15	0	0	0	0	0	0	0	0	0	0	0	0	0	0	0	0	0	0	0	6	0	0	0	0	0	9	0	0	0	0	0	0	0	0	0	0	0	0	0	0	26
2005	26-10-1-004	9	20	18	0	18	15	18	0	1	0	0	0	0	0	0	0	0	0	0	0	0	0	0	0	0	0	10	0	0	0	0	2	6	0	0	0	0	0	0	0	0	0	0	0	0	0	0	26
2005	26-10-1-004	10	11	10	0	10	11	10	0	1	0	0	0	0	0	0	0	0	0	0	0	0	0	0	0	0	0	11	0	0	0	0	0	1	0	0	0	0	0	0	0	0	0	0	0	0	0	0	26
2005	26-10-1-004	11	16	14	0	14	9	14	0	0	0	0	0	0	0	0	0	0	0	0	0	0	0	0	0	0	0	9	0	0	0	0	1	0	0	0	0	0	0	0	0	0	0	0	0	0	0	0	26
2005	26-10-1-004	12	31	29	0	29	3	29	0	0	0	0	0	0	0	0	0	0	0	0	0	0	0	0	0	0	0	19	0	0	0	0	3	11	0	0	0	0	0	0	0	0	0	0	0	0	0	0	26
2005	09-10-1-032	1	38	31	0	31	31	31	0	0	0	0	0	0	0	0	0	0	0	0	0	22	0	6	0	0	0	0	0	0	0	0	0	8	0	0	0	0	0	0	0	0	0	0	0	0	0	0	9
2005	09-10-1-032	2	29	22	0	22	22	22	0	0	0	0	0	0	0	0	0	0	0	0	0	10	0	1	0	0	0	0	0	0	0	0	0	15	0	0	0	0	0	0	0	0	0	0	0	0	0	0	9
2005	09-10-1-032	3	52	40	0	40	40	40	0	3	8	0	0	0	0	2	11	0	0	0	0	26	19	0	0	0	0	0	0	3	0	0	0	16	0	1	0	0	0	0	0	0	0	0	0	0	0	0	9
2005	09-10-1-032	4	13	8	0	8	8	8	0	0	0	0	0	0	0	0	0	0	0	0	0	4	0	0	0	0	0	0	0	0	0	0	0	5	0	0	0	0	1	0	0	0	0	0	0	0	0	0	9
2005	09-10-1-032	5	35	27	0	27	27	27	0	0	0	0	0	0	0	0	2	0	0	0	0	22	2	2	0	0	0	0	0	0	0	0	0	5	0	0	0	0	0	0	0	0	0	0	0	0	0	0	9
2005	09-10-1-032	6	42	32	2	34	34	34	0	0	0	0	0	0	0	0	2	0	0	0	0	18	4	1	0	0	0	7	0	0	0	0	0	7	0	1	0	0	0	0	0	0	0	0	0	0	0	0	9
2005	09-10-1-032	7	36	30	0	30	30	30	0	1	0	0	0	0	0	2	0	0	0	0	0	26	4	8	0	0	0	2	0	0	0	0	0	6	0	2	0	0	0	0	0	0	0	0	0	0	0	0	9
2005	09-10-1-032	8	33	28	0	28	28	28	0	0	3	0	0	0	0	0	11	0	0	0	0	22	24	3	0	0	0	0	0	0	0	0	0	6	0	0	0	0	0	0	0	0	0	0	0	0	0	0	9
2005	09-10-1-032	9	27	23	0	23	22	23	0	0	0	0	0	0	0	0	3	0	0	0	0	7	3	1	0	0	0	15	0	0	0	0	0	0	0	0	0	0	0	0	0	0	0	0	0	0	0	0	9
2005	09-10-1-032	10	27	23	0	23	23	23	0	2	0	2	0	0	0	0	10	4	0	0	0	16	10	10	0	0	0	0	0	0	0	0	0	6	0	0	0	0	0	0	0	0	0	0	0	0	0	0	9
2005	09-10-1-032	11	12	9	0	9	9	9	0	0	0	0	0	0	0	2	0	0	0	0	0	7	0	4	0	0	0	0	0	0	0	0	0	6	0	0	0	0	0	0	0	0	1	0	0	0	0	0	9
2005	09-10-1-032	12	21	17	0	17	17	17	0	0	0	0	0	0	0	3	1	0	0	0	0	14	1	1	0	0	0	0	0	0	0	0	0	1	0	0	0	0	0	0	0	0	1	0	0	0	0	0	9
2005	15-10-1-018	1	5	5	0	5	5	5	0	0	0	0	0	0	0	0	0	0	0	0	0	0	0	0	0	0	0	0	0	0	0	0	3	0	0	3	0	0	0	0	0	0	0	0	0	0	0	0	15
2005	15-10-1-018	2	19	19	0	19	6	19	0	0	0	0	0	0	0	0	0	0	0	0	0	0	0	0	0	0	0	0	0	0	0	0	15	5	0	1	0	0	0	0	0	0	0	0	0	0	0	0	15
2005	15-10-1-018	3	13	13	0	13	4	13	0	0	0	0	0	0	0	0	0	0	0	0	0	0	0	0	0	0	0	0	0	0	0	0	6	4	0	4	0	0	0	0	0	0	0	0	0	0	0	0	15
2005	15-10-1-018	4	18	18	0	18	4	18	0	0	0	0	0	0	0	0	0	0	0	0	0	0	0	0	0	0	0	0	0	0	0	0	14	5	0	14	0	0	0	0	0	0	0	0	0	0	0	0	15
2005	15-10-1-018	5	8	8	0	8	4	8	0	0	0	0	0	0	0	0	0	0	0	0	0	0	0	0	0	0	0	0	0	0	0	0	3	4	0	4	0	0	0	0	0	0	0	0	0	0	0	0	15
2005	15-10-1-018	6	14	14	0	14	5	14	0	0	0	0	0	0	0	0	0	0	0	0	0	0	0	0	0	0	0	0	0	0	0	0	9	4	0	1	0	0	0	0	0	0	0	0	0	0	0	0	15
2005	15-10-1-018	7	10	10	0	10	10	10	0	0	0	0	0	0	0	0	0	0	0	0	0	0	0	0	0	0	9	0	0	1	0	0	0	0	0	0	0	0	0	0	0	0	0	0	0	0	0	0	15
2005	15-10-1-018	8	15	15	0	15	5	15	0	0	0	0	0	0	0	0	0	0	0	0	0	0	0	0	0	0	0	0	0	0	0	0	11	5	0	6	0	0	0	0	0	0	0	0	0	0	0	0	15
2005	15-10-1-018	9	20	20	0	20	6	20	0	0	0	0	0	0	0	0	0	0	0	0	0	0	0	0	0	0	0	0	0	0	0	0	14	6	0	3	0	0	0	0	0	0	0	0	0	0	0	0	15
2005	15-10-1-018	10	7	7	0	7	2	7	0	0	0	0	0	0	0	0	0	0	0	0	0	0	0	0	0	0	0	0	0	0	0	0	5	2	0	0	0	0	0	0	0	0	0	0	0	0	0	0	15
2005	15-10-1-018	11	17	17	0	17	12	17	0	0	0	0	0	0	0	12	0	12	0	0	0	0	0	0	0	0	0	0	0	0	0	0	5	12	0	0	0	0	0	0	0	0	0	0	0	0	0	0	15
2005	15-10-1-018	12	20	20	0	20	10	20	0	0	0	0	0	0	0	0	0	0	0	0	0	0	0	0	0	0	0	0	0	0	0	0	10	10	0	0	0	0	0	0	0	0	0	0	0	0	0	0	15
2005	14-02-1-011	1	0	0	0	0	0	0	0	0	0	0	0	0	0	0	0	0	0	0	0	60	0	3	0	0	0	0	0	0	0	0	0	5	0	1	0	0	0	0	0	0	0	0	0	0	0	0	14
2005	14-02-1-011	2	0	0	0	0	0	0	0	0	0	0	0	0	0	0	0	0	0	0	0	52	0	20	0	0	0	0	0	0	0	0	0	2	0	0	0	0	0	0	0	0	0	0	0	0	0	0	14
2005	14-02-1-011	3	0	0	0	0	0	0	0	8	0	0	0	0	0	0	0	0	0	0	0	68	0	28	0	0	0	0	0	0	0	0	0	5	0	2	0	0	0	0	0	0	0	0	0	0	0	0	14
2005	14-02-1-011	4	0	0	0	0	0	0	0	0	0	0	0	0	0	0	0	0	0	0	0	48	0	8	0	0	0	0	0	0	0	0	0	0	0	0	0	0	0	0	0	0	0	0	0	0	0	0	14
2005	14-02-1-011	5	0	0	0	0	0	0	0	12	0	0	0	0	0	2	0	0	0	0	0	60	0	4	0	0	0	2	0	0	0	0	0	1	0	1	0	0	0	0	0	0	0	0	0	0	0	0	14
2005	14-02-1-011	6	0	0	0	0	0	0	0	5	0	0	0	0	0	3	0	0	0	0	0	40	0	10	0	0	0	0	0	0	0	0	0	1	0	10	0	0	0	0	0	0	0	0	0	0	0	0	14
2005	14-02-1-011	7	0	0	0	0	0	0	0	5	0	0	0	0	0	0	0	0	0	0	0	51	0	9	0	0	0	0	0	0	0	0	0	8	0	0	0	0	0	0	0	0	0	0	0	0	0	0	14
2005	14-02-1-011	8	0	0	0	0	0	0	0	0	0	0	0	0	0	2	0	0	0	0	0	42	0	0	0	0	0	0	0	0	0	0	0	8	0	0	0	0	0	0	0	0	0	0	0	0	0	0	14
2005	20-12-1-001	5	20	18	0	18	18	18	0	0	0	0	0	0	0	0	0	0	0	0	0	5	0	1	0	0	0	9	0	0	0	0	0	7	0	3	0	0	0	0	0	0	0	0	0	0	0	0	20
2005	20-12-1-001	6	33	27	4	31	31	31	0	0	0	0	0	0	0	0	0	0	0	0	0	2	0	0	0	0	0	11	0	0	0	0	0	10	0	0	0	0	0	0	0	0	0	0	0	0	0	0	20
2005	20-12-1-001	7	34	32	2	34	34	34	0	0	0	0	0	0	0	0	0	0	0	0	0	4	0	0	0	0	0	12	0	0	0	0	0	11	0	10	0	0	0	0	0	0	0	0	0	0	0	0	20
2005	20-12-1-001	8	43	38	2	40	40	40	0	1	0	0	0	0	0	0	0	0	0	0	0	1	0	0	0	0	0	19	0	1	0	0	0	19	0	0	0	0	1	0	0	0	1	0	0	0	0	0	20
2005	20-12-1-001	9	45	39	3	42	42	42	0	0	0	0	0	0	0	0	0	0	0	0	0	8	0	0	0	0	0	14	0	0	0	0	0	18	0	0	0	0	0	0	0	0	1	0	0	0	0	0	20
2005	20-12-1-001	10	20	17	2	19	19	19	0	0	0	0	0	0	0	0	0	0	0	0	0	3	0	0	0	0	0	12	0	0	0	0	0	4	0	0	0	0	0	0	0	0	1	0	0	0	0	0	20
2005	20-12-1-001	11	31	27	2	29	29	29	0	1	0	0	0	0	0	0	0	0	0	0	0	4	0	0	0	0	0	17	0	0	0	0	0	9	0	0	0	0	0	0	0	0	0	0	0	0	0	0	20
2005	20-12-1-001	12	22	19	1	20	20	20	0	0	0	0	0	0	0	0	0	0	0	0	0	2	0	0	0	0	0	6	0	0	2	0	0	9	0	0	0	0	0	0	0	0	0	0	0	0	0	0	20
2005	16-10-1-014	1	55	52	0	52	32	52	0	0	0	0	0	0	0	0	0	0	0	0	0	0	0	0	0	0	6	0	0	0	0	0	14	32	0	0	0	0	0	0	0	0	0	0	0	0	0	0	16
2005	16-10-1-014	3	54	54	0	54	51	54	0	0	0	0	0	0	0	0	0	0	0	0	0	0	0	0	0	0	1	8	0	0	0	0	12	33	0	0	0	0	0	0	0	0	0	0	0	0	0	0	16
2005	16-10-1-014	4	64	64	0	64	36	64	0	0	0	0	0	0	0	0	0	0	0	0	0	0	0	0	0	0	0	6	0	0	0	0	28	30	0	0	0	0	0	0	0	0	0	0	0	0	0	0	16
2005	16-10-1-014	5	35	35	0	35	25	35	0	0	0	0	0	0	0	0	0	0	0	0	0	0	0	0	0	0	2	6	0	0	0	0	8	19	0	0	0	0	0	0	0	0	0	0	0	0	0	0	16
2005	16-10-1-014	7	50	50	0	50	50	50	0	0	0	0	0	0	0	0	0	0	0	0	0	0	0	0	0	0	0	3	0	0	0	0	11	36	0	0	0	0	0	0	0	0	0	0	0	0	0	0	16
2005	16-10-1-014	8	41	41	0	41	37	41	0	0	0	0	0	0	0	0	0	0	0	0	2	8	0	0	0	0	2	29	0	0	0	0	0	0	0	0	0	0	0	0	0	0	0	0	0	0	0	0	16
2005	16-10-1-014	9	36	36	0	36	31	36	0	0	0	0	0	0	0	0	0	0	0	0	0	0	0	0	0	0	0	1	0	0	0	0	5	30	0	0	0	0	0	0	0	0	0	0	0	0	0	0	16
2005	16-10-1-014	11	41	41	0	41	30	41	0	0	0	0	0	0	0	0	0	0	0	0	0	0	0	0	0	0	0	0	0	0	0	0	11	30	0	0	0	0	0	0	0	0	0	0	0	0	0	0	16
2005	16-10-1-014	12	50	50	0	50	44	50	0	0	0	0	0	0	0	0	0	0	0	0	0	0	0	0	0	0	1	5	0	0	0	0	5	39	0	0	0	0	0	0	0	0	0	0	0	0	0	0	16
2005	16-10-1-029	1	28	2	0	2	2	0	0	0	0	0	0	0	0	28	2	5	0	0	0	25	2	5	0	0	0	0	0	0	0	0	0	3	0	0	0	0	0	0	0	0	0	0	0	0	0	0	16
2005	16-10-1-029	2	40	8	0	8	8	0	0	0	0	0	0	0	0	40	0	8	0	0	0	33	0	8	0	0	0	0	0	0	0	0	0	7	0	0	0	0	0	0	0	0	0	0	0	0	0	0	16
2005	16-10-1-029	4	40	1	0	1	1	0	0	40	0	1	0	0	0	0	0	0	0	0	0	39	0	1	0	0	0	0	0	0	0	0	0	1	0	0	0	0	0	0	0	0	0	0	0	0	0	0	16
2005	16-10-1-029	5	118	38	46	84	84	81	0	10	0	0	0	0	0	7	0	0	0	0	0	0	0	0	0	0	0	12	0	0	0	0	1	76	3	31	0	0	0	0	0	0	0	0	0	0	0	0	16
2005	16-10-1-029	6	32	30	0	30	30	0	0	2	0	0	0	0	0	30	1	2	0	0	0	30	1	2	0	0	0	0	0	0	0	0	0	2	0	0	0	0	0	0	0	0	0	0	0	0	0	0	16
2005	16-10-1-029	7	25	12	0	12	12	0	0	0	0	0	0	0	0	25	2	12	0	0	0	24	2	12	0	0	0	0	0	0	0	0	0	1	0	0	0	0	0	0	0	0	0	0	0	0	0	0	16
2005	16-10-1-029	9	25	7	0	7	7	0	0	0	0	0	0	0	0	25	0	7	0	0	0	25	0	6	0	0	0	0	0	0	0	0	0	0	0	0	0	0	0	0	0	0	0	0	0	0	0	0	16
2005	11-10-1-009	1	27	16	0	16	15	15	0	0	0	0	0	0	0	2	2	0	2	0	0	10	6	0	0	0	0	0	0	0	0	0	0	4	1	0	0	0	0	0	0	0	0	0	0	0	0	0	11
2005	11-10-1-009	2	25	9	0	9	9	9	0	0	0	0	0	0	0	0	0	0	0	0	0	10	0	0	0	0	0	0	0	0	0	0	0	4	0	0	0	0	0	0	0	0	0	0	0	0	0	0	11
2005	11-10-1-009	6	52	24	0	26	24	24	0	0	0	0	0	0	0	0	0	0	0	0	0	21	3	0	0	0	0	0	0	0	0	0	0	0	7	0	0	0	0	0	0	0	0	0	0	0	0	0	11
2005	11-10-1-009	7	33	16	0	16	16	16	0	0	0	0	0	0	0	0	0	0	0	0	0	10	0	0	0	0	0	0	0	0	0	0	0	1	0	0	0	0	0	0	0	0	0	0	0	0	0	0	11
2005	11-10-1-009	8	21	6	0	6	6	6	0	3	0	0	0	0	0	1	0	0	0	0	0	11	12	0	0	0	0	5	0	0	0	0	0	7	0	0	0	0	0	0	0	0	0	0	0	0	0	0	11
2005	11-10-1-009	9	21	15	0	15	15	15	0	2	0	0	0	0	0	0	0	0	0	0	0	6	0	0	0	0	0	1	0	0	0	0	0	0	0	0	0	0	0	0	0	0	0	0	0	0	0	0	11
2005	11-10-1-009	12	8	5	0	5	5	5	0	0	4	0	0	0	0	0	0	0	0	0	0	1	8	0	0	0	0	2	0	0	0	0	0	8	0	0	0	0	0	0	0	0	0	0	0	0	0	0	11
2005	14-10-1-008	1	39	37	0	37	37	37	0	0	0	0	0	0	0	3	0	0	0	0	0	30	0	0	0	0	0	0	0	0	0	0	0	6	0	0	0	0	0	0	0	0	0	0	0	0	0	0	14
2005	14-10-1-008	2	44	38	0	38	38	38	0	0	0	0	0	0	0	5	0	0	0	0	0	37	0	2	0	0	0	0	0	0	0	0	0	5	0	0	0	0	0	0	0	0	0	0	0	0	0	0	14
2005	14-10-1-008	3	44	42	0	42	41	42	0	0	0	0	0	0	1	5	0	3	0	0	0	37	0	3	0	0	0	0	0	0	0	0	0	10	0	0	0	0	0	0	0	0	0	0	0	0	0	0	14
2005	14-10-1-008	4	53	52	0	52	52	52	0	0	0	0	0	0	0	0	1	5	0	0	0	41	1	11	0	0	0	0	0	0	0	0	0	6	0	0	0	0	0	0	0	0	0	0	0	0	0	0	14
2005	14-10-1-008	5	53	47	0	47	41	47	0	0	0	0	0	0	0	3	0	0	0	0	3	45	0	8	0	0	0	0	0	0	0	0	2	6	0	0	0	0	0	0	0	0	0	0	0	0	0	0	14
2005	14-10-1-008	6	64	58	0	58	54	56	0	0	0	0	0	0	0	2	0	0	0	0	2	35	2	8	0	0	0	0	0	0	0	0	0	16	0	0	0	0	0	0	0	0	0	0	0	0	0	0	14
2005	14-10-1-008	7	12	12	0	12	12	12	0	0	0	0	0	0	1	0	0	0	0	0	1	11	0	0	0	0	0	0	0	0	0	0	0	3	0	0	0	0	0	0	0	0	0	0	0	0	0	0	14
2005	14-10-1-008	8	13	11	0	11	11	11	0	0	0	0	0	0	1	0	0	0	0	0	0	9	0	2	0	0	0	0	0	0	0	0	0	4	0	0	0	0	0	0	0	0	0	0	0	0	0	0	14
2005	14-10-1-008	9	41	33	0	33	32	33	0	0	0	0	0	0	0	4	4	0	0	0	1	23	4	0	0	0	0	0	0	0	0	0	0	13	0	0	0	0	0	0	0	0	0	0	0	0	0	0	14
2005	14-10-1-008	10	41	37	0	37	36	37	0	0	0	0	0	0	0	2	0	0	0	0	1	33	0	2	0	0	0	0	0	0	0	0	0	2	0	0	0	0	0	0	0	0	0	0	0	0	0	0	14
2005	14-10-1-008	11	37	32	0	32	31	31	0	0	0	0	0	0	0	0	0	0	0	0	0	26	1	3	0	0	0	0	0	0	0	0	0	4	0	0	0	0	0	0	0	0	0	0	0	0	0	0	14
2005	14-10-1-008	12	61	54	0	54	53	53	0	0	0	0	0	0	0	1	0	0	0	0	0	38	1	16	0	0	0	0	0	0	0	0	0	12	0	0	0	0	0	0	0	0	0	0	0	0	0	0	14
2005	30-10-1-003	1	3	2	1	3	2	3	0	0	0	0	0	0	0	0	0	0	0	0	0	0	0	0	0	0	0	0	0	0	0	0	1	2	0	0	0	0	0	0	0	0	0	0	0	0	0	0	30
2005	30-10-1-003	2	13	7	6	13	10	13	0	0	0	0	0	0	0	0	0	0	0	0	0	0	0	0	0	0	0	0	0	0	0	0	3	8	2	0	0	0	0	0	0	0	0	0	0	0	0	0	30
2005	30-10-1-003	3	10	4	6	10	6	10	0	0	0	0	0	0	0	0	0	0	0	0	0	0	0	0	0	0	0	0	0	0	0	0	4	6	0	0	0	0	0	0	0	0	0	0	0	0	0	0	30
2005	30-10-1-003	4	9	1	8	9	7	9	0	0	0	0	0	0	0	0	0	0	0	0	0	0	0	0	0	0	0	0	0	0	0	0	2	7	0	0	0	0	0	0	0	0	0	0	0	0	0	0	30
2005	30-10-1-003	5	15	5	10	15	8	15	0	0	0	0	0	0	0	0	0	0	0	0	0	0	0	0	0	0	0	0	0	0	0	0	7	8	0	0	0	0	0	0	0	0	0	0	0	0	0	0	30
2005	30-10-1-003	6	17	11	6	17	7	17	0	0	0	0	0	0	0	0	0	0	0	0	0	0	0	0	0	0	0	0	0	0	0	0	10	7	0	0	0	0	0	0	0	0	0	0	0	0	0	0	30
2005	30-10-1-003	7	13	7	6	13	8	13	0	0	0	0	0	0	0	0	0	0	0	0	0	0	0	0	0	0	0	0	0	0	0	0	5	8	0	0	0	0	0	0	0	0	0	0	0	0	0	0	30
2005	30-10-1-003	8	9	6	3	9	7	9	0	0	0	0	0	0	0	0	0	0	0	0	0	0	0	0	0	0	0	0	0	0	0	0	2	7	0	0	0	0	0	0	0	0	0	0	0	0	0	0	30
2005	30-10-1-003	9	14	6	8	14	12	14	0	0	0	0	0	0	0	0	0	0	0	0	0	0	0	0	0	0	0	0	0	3	0	0	2	9	0	0	0	0	0	0	0	0	0	0	0	0	0	0	30
2005	30-10-1-003	10	7	3	4	7	2	7	0	0	0	0	0	0	0	0	0	0	0	0	0	0	0	0	0	0	0	0	0	0	0	0	5	2	0	0	0	0	0	0	0	0	0	0	0	0	0	0	30
2005	30-10-1-003	11	4	0	4	4	2	4	0	0	0	0	0	0	0	0	0	0	0	0	0	0	0	0	0	0	0	0	0	0	0	0	2	2	0	0	0	0	0	0	0	0	0	0	0	0	0	0	30
2005	30-10-1-003	12	5	4	1	5	4	5	0	0	0	0	0	0	0	0	0	0	0	0	0	0	0	0	0	0	0	0	0	0	0	0	1	3	0	1	0	0	0	0	0	0	0	0	0	0	0	0	30
2005	26-10-1-043	1	41	25	14	39	25	39	0	0	0	0	0	0	0	0	0	0	0	0	0	0	0	0	0	0	0	4	0	4	0	0	10	18	0	6	0	0	0	0	0	0	0	0	0	0	0	0	26
2005	26-10-1-043	2	19	12	7	19	14	19	0	0	0	0	0	0	0	0	0	0	0	0	0	0	0	0	0	0	2	0	0	0	0	0	1	18	0	0	0	0	0	0	0	0	0	0	0	0	0	0	26
2005	26-10-1-043	3	30	20	10	30	15	29	0	0	0	0	0	0	0	0	0	0	0	0	0	0	0	0	0	0	3	0	0	0	0	0	12	15	0	0	0	0	0	0	0	0	0	0	0	0	0	0	26
2005	26-10-1-043	4	22	12	10	22	18	22	0	0	0	0	0	0	0	0	0	0	0	0	0	0	0	0	0	0	1	0	0	0	0	0	1	18	0	0	0	0	0	0	0	0	0	0	0	0	0	0	26
2005	26-10-1-043	5	30	14	15	29	19	29	0	0	0	0	0	0	0	0	0	0	0	0	0	0	0	0	0	0	0	1	0	0	0	0	10	19	0	0	0	0	0	0	0	0	0	0	0	0	0	0	26
2005	26-10-1-043	6	28	12	15	27	18	27	0	0	0	0	0	0	0	0	0	0	0	0	0	0	0	0	0	0	0	0	0	0	0	0	8	18	0	0	0	0	0	0	0	0	0	0	0	0	0	0	26
2005	26-10-1-043	7	30	11	18	29	19	29	0	0	0	0	0	0	0	0	0	0	0	0	0	0	0	0	0	0	0	0	0	5	0	0	7	16	0	0	0	0	0	0	0	0	0	0	0	0	0	0	26
2005	26-10-1-043	8	27	14	10	24	19	25	0	0	0	0	0	0	0	0	0	0	0	0	0	0	0	0	0	0	0	6	0	0	0	0	3	13	0	0	0	0	0	0	0	0	0	0	0	0	0	0	26
2005	26-10-1-043	9	29	12	17	29	24	29	0	0	0	0	0	0	0	0	0	0	0	0	0	0	0	0	0	0	0	0	0	0	0	0	2	21	0	0	0	0	0	0	0	0	0	0	0	0	0	0	26
2005	26-10-1-043	10	21	7	13	20	17	20	0	0	0	0	0	0	0	0	0	0	0	0	0	0	0	0	0	0	0	0	0	0	0	0	2	16	0	0	0	0	0	0	0	0	0	0	0	0	0	0	26
2005	26-10-1-043	11	24	11	12	23	12	21	0	0	0	0	0	0	0	2	0	0	0	0	0	0	0	0	0	0	0	0	0	0	0	0	6	14	0	6	0	0	0	0	0	0	0	0	0	0	0	0	26
2005	26-10-1-043	12	41	32	5	37	37	37	0	1	0	0	0	0	0	0	0	0	0	0	0	0	0	0	0	0	0	1	0	0	0	0	3	34	0	4	0	0	0	0	0	0	0	0	0	0	0	0	26
2005	01-10-1-001	3	8	8	0	8	8	8	0	4	8	0	0	0	0	0	0	0	0	0	0	1	0	0	0	0	0	1	8	0	0	0	0	8	0	0	0	0	0	0	0	0	0	0	0	0	0	0	1
2005	01-10-1-001	4	27	25	0	25	25	25	0	23	0	0	0	0	0	4	0	3	0	0	0	0	0	0	0	0	0	6	0	0	0	0	0	55	22	40	0	0	0	0	0	0	0	0	0	0	0	0	1
2005	01-10-1-001	5	72	70	0	70	70	70	0	5	0	0	0	16	0	15	9	4	0	0	0	0	0	0	0	0	0	0	9	0	0	0	0	61	59	50	0	16	0	0	0	0	0	0	0	0	0	0	1
2005	01-10-1-001	6	37	34	0	34	34	34	0	0	0	0	0	0	0	6	7	3	0	0	0	0	0	0	0	0	0	4	7	0	0	0	0	31	25	18	0	0	0	0	0	0	0	0	0	0	0	0	1
2005	01-10-1-001	7	10	8	0	8	8	8	0	0	0	0	0	0	0	0	0	0	0	0	0	0	0	0	0	0	0	7	7	0	0	0	0	8	0	0	0	0	0	0	0	0	0	0	0	0	0	0	1
2005	01-10-1-001	8	27	27	0	27	25	27	0	12	4	0	0	0	0	6	0	5	0	0	0	0	0	0	0	0	0	9	17	0	0	0	0	33	8	8	0	0	0	0	0	0	0	0	0	0	0	0	1
2005	01-10-1-001	9	40	40	0	40	40	40	0	14	13	2	0	0	0	6	0	4	0	0	0	0	0	0	0	0	0	5	5	0	0	0	0	45	37	39	0	0	0	0	0	0	0	0	0	0	0	0	1
2005	01-10-1-001	10	18	18	0	18	17	18	0	8	10	0	0	0	0	5	0	1	0	0	0	0	0	0	0	0	0	4	0	0	0	0	1	20	10	17	0	0	0	0	0	0	0	0	0	0	0	0	1
2005	01-10-1-001	11	21	21	0	21	20	21	0	9	16	6	0	0	0	10	6	6	0	0	0	1	0	0	0	0	0	0	5	53	0	0	0	35	24	30	0	0	0	0	0	0	0	0	0	0	1	0	1
2005	01-10-1-001	12	20	19	0	19	18	19	0	0	0	0	0	0	0	9	11	6	0	0	0	0	0	0	0	0	0	0	0	0	0	0	0	27	15	34	0	0	0	0	0	0	0	0	0	0	0	0	1
2005	26-10-1-024	1	16	14	0	14	14	14	0	0	0	0	0	0	0	0	0	0	0	0	1	14	0	0	0	0	0	0	0	0	0	0	0	0	0	0	0	0	0	0	0	0	0	0	0	0	0	0	26
2005	26-10-1-024	2	15	12	0	12	12	12	0	0	0	0	0	0	0	0	0	0	0	0	0	11	0	0	0	0	0	0	0	0	0	0	0	1	0	0	0	0	0	0	0	0	0	0	0	0	0	0	26
2005	26-10-1-024	3	32	28	0	28	28	28	0	0	0	0	0	0	0	0	0	0	0	0	0	20	0	38	0	0	0	1	0	0	0	0	0	0	0	0	0	0	0	0	0	0	0	0	0	0	0	0	26
2005	26-10-1-024	4	15	11	0	11	11	11	0	4	0	4	0	0	1	8	6	3	0	0	1	28	6	7	0	0	0	0	0	0	0	0	0	0	0	0	0	0	0	0	0	0	0	0	0	0	0	0	26
2005	26-10-1-024	5	32	28	0	28	24	28	0	3	0	0	0	0	0	1	1	0	0	0	0	26	1	12	0	0	0	0	0	0	0	0	0	0	0	0	0	0	0	0	0	0	0	0	0	0	0	0	26
2005	26-10-1-024	6	19	16	0	16	16	16	0	2	0	0	0	0	0	0	0	0	0	0	0	16	0	0	0	0	0	2	0	0	0	0	0	1	0	0	0	0	0	0	0	0	0	0	0	0	0	0	26
2005	26-10-1-024	7	20	17	0	17	17	17	0	2	0	1	0	0	0	0	0	0	0	0	0	25	0	1	0	0	0	0	0	0	0	0	0	0	0	0	0	0	0	0	0	0	0	0	0	0	0	0	26
2005	26-10-1-024	8	14	11	0	11	11	11	0	5	0	0	0	0	0	1	0	0	0	0	0	15	0	0	0	0	0	0	0	0	0	0	0	1	0	0	0	0	0	0	0	0	0	0	0	0	0	0	26
2005	26-10-1-024	9	36	31	0	31	25	31	0	0	1	0	0	0	0	0	0	0	0	0	0	22	0	8	0	0	0	0	1	0	0	0	0	3	0	0	0	0	0	0	0	0	0	0	0	0	0	0	26
2005	26-10-1-024	10	22	18	0	18	13	18	0	0	0	0	0	0	0	0	0	0	0	0	1	9	0	3	0	0	2	1	0	0	0	0	0	2	0	0	0	0	0	0	0	0	0	0	0	0	0	0	26
2005	26-10-1-024	11	24	19	0	19	19	19	3	4	0	0	0	0	0	2	0	0	0	0	0	27	0	3	0	6	1	7	0	5	0	0	0	0	0	0	0	0	0	0	0	0	0	0	0	0	0	0	26
2005	26-10-1-024	12	26	24	0	24	22	24	0	0	0	0	0	0	0	0	0	0	0	0	1	19	0	8	0	0	0	0	0	0	0	0	0	0	0	0	0	0	0	0	0	0	0	0	0	0	0	0	26
2005	12-09-1-001	4	19	6	3	9	8	9	0	2	0	0	0	0	0	0	0	0	0	0	0	6	0	23	0	0	0	3	0	0	0	0	0	0	0	0	0	0	0	0	0	0	0	0	0	0	0	0	12
2005	12-09-1-001	5	9	3	3	6	6	6	0	3	0	0	0	0	0	0	0	0	0	0	0	2	0	4	0	0	0	6	0	0	0	0	0	0	0	0	0	0	0	0	0	0	0	0	0	0	0	0	12
2005	12-09-1-001	6	26	8	4	12	11	12	0	8	0	0	0	0	0	0	0	0	0	0	0	14	0	13	0	0	0	5	0	2	0	0	0	0	0	0	0	0	0	0	0	0	0	0	0	0	0	0	12
2005	12-09-1-001	7	33	14	3	17	17	17	0	3	0	0	0	0	0	0	0	0	0	0	0	14	0	27	0	0	0	0	0	0	0	0	0	0	0	0	0	0	0	0	0	0	0	0	0	0	0	0	12
2005	12-09-1-001	8	17	6	2	8	7	8	0	4	0	0	0	0	0	0	0	0	0	0	0	9	0	1	0	0	0	0	0	0	0	0	0	0	0	0	0	0	0	0	0	0	0	0	0	0	0	0	12
2005	12-09-1-001	9	23	5	5	10	10	10	0	5	0	4	0	0	0	0	0	0	0	0	0	11	0	8	0	0	0	2	0	0	0	0	0	0	0	0	0	0	0	0	0	0	0	0	0	0	0	0	12
2005	12-09-1-001	10	36	9	1	10	10	10	0	5	0	0	0	0	0	0	0	0	0	0	0	12	0	12	0	0	0	3	0	0	0	0	0	0	0	0	0	0	0	0	0	0	0	0	0	0	0	0	12
2005	12-09-1-001	11	27	12	4	16	16	16	0	8	2	3	0	0	0	0	0	0	0	0	0	13	2	8	0	0	0	3	0	0	0	0	0	0	0	0	0	0	0	0	0	0	0	0	0	0	0	0	12
2005	19-10-1-020	1	24	21	0	21	15	21	0	0	0	0	0	0	0	0	0	0	0	0	0	15	0	0	0	0	0	0	0	0	0	0	5	0	0	0	0	0	0	0	0	0	0	0	0	0	0	0	19
2005	19-10-1-020	2	29	19	1	21	13	21	0	0	0	0	0	0	0	1	0	4	0	0	0	14	1	3	0	0	3	0	0	0	0	0	4	0	0	0	0	0	0	0	0	0	0	0	0	0	0	0	19
2005	19-10-1-020	3	35	26	2	28	15	28	0	0	0	0	0	0	2	1	0	9	0	0	0	16	0	11	0	0	0	0	0	0	0	0	8	0	0	0	0	0	0	0	0	0	0	0	0	0	0	0	19
2005	19-10-1-020	4	28	19	1	20	14	20	0	0	0	0	0	0	2	0	0	4	0	0	0	14	0	4	0	0	0	0	0	0	0	0	1	0	0	0	0	0	0	0	0	0	1	0	0	0	0	0	19
2005	19-10-1-020	5	27	19	2	21	15	21	0	1	0	0	0	0	0	3	12	6	0	0	0	15	12	5	0	0	2	0	0	0	0	0	12	0	0	0	0	0	0	0	0	0	0	0	0	0	0	0	19
2005	19-10-1-020	6	47	36	0	40	35	36	0	0	0	0	0	0	0	1	0	0	0	0	0	36	4	0	0	0	0	0	0	0	0	0	0	0	0	0	0	0	0	0	0	0	0	0	0	0	0	0	19
2005	19-10-1-020	7	32	25	2	29	15	27	0	0	0	0	0	0	2	3	0	3	0	0	0	18	2	3	0	0	0	0	0	0	0	0	3	0	0	0	0	0	0	0	0	0	0	0	0	0	0	0	19
2005	19-10-1-020	8	29	21	1	22	24	22	0	12	0	0	0	0	0	24	0	24	0	0	0	32	0	0	0	0	0	0	0	0	0	0	6	4	0	0	0	0	0	0	0	0	1	0	0	0	0	0	19
2005	19-10-1-020	9	25	18	3	21	15	21	0	0	0	0	0	0	0	0	0	0	0	0	0	15	0	1	0	0	0	0	0	0	0	0	3	0	0	0	0	0	0	0	0	0	0	0	0	0	0	0	19
2005	19-10-1-020	10	36	22	0	23	23	22	0	0	0	0	0	0	2	0	0	0	0	0	1	23	1	0	0	0	0	0	0	0	0	0	0	0	0	0	0	0	0	0	0	0	0	0	0	0	0	0	19
2005	19-10-1-020	11	50	28	6	36	23	36	0	0	0	0	0	0	0	1	0	0	0	0	0	24	2	0	0	0	0	0	0	0	0	0	3	0	0	0	0	0	0	0	0	0	0	0	0	0	0	0	19
2005	19-10-1-020	12	43	23	0	34	21	23	0	0	0	0	0	0	0	0	0	7	0	0	0	21	9	7	0	0	1	0	0	0	0	0	3	0	1	0	0	0	0	0	0	0	0	0	0	0	0	0	19
2005	25-10-1-011	2	10	10	0	10	0	10	0	0	0	0	0	0	0	0	0	0	0	0	0	0	0	0	0	0	0	0	0	0	0	0	11	0	0	0	0	0	0	0	0	0	0	0	0	0	0	0	25
2005	25-10-1-011	3	11	11	0	11	0	11	0	0	0	0	0	0	0	0	0	0	0	0	0	0	0	0	0	0	0	0	0	0	0	0	8	0	0	0	0	0	0	0	0	0	0	0	0	0	0	0	25
2005	25-10-1-011	4	32	32	0	32	0	32	0	0	0	0	0	0	0	0	0	0	0	0	0	0	0	0	0	0	0	0	0	0	0	0	22	0	0	0	0	0	0	0	0	0	0	0	0	0	0	0	25
2005	25-10-1-011	5	26	26	0	26	0	26	0	0	0	0	0	0	0	0	0	0	0	0	0	0	0	0	0	0	0	0	0	0	0	0	33	0	0	0	0	0	0	0	0	0	0	0	0	0	0	0	25
2005	25-10-1-011	6	7	7	0	7	0	7	0	0	0	0	0	0	0	0	0	0	0	0	0	0	0	0	0	0	0	0	0	0	0	0	12	0	0	0	0	0	0	0	0	0	0	0	0	0	0	0	25
2005	25-10-1-011	7	0	0	0	0	0	0	0	0	0	0	0	0	0	0	0	0	0	0	0	0	0	0	0	0	0	0	0	0	0	0	0	0	0	0	0	0	0	0	0	0	0	0	0	0	0	0	25
2005	25-10-1-011	8	0	0	0	0	0	0	0	0	0	0	0	0	0	0	0	0	0	0	0	0	0	0	0	0	0	0	0	0	0	0	0	0	0	0	0	0	0	0	0	0	0	0	0	0	0	0	25
2005	25-10-1-011	9	19	19	0	19	0	19	0	0	0	0	0	0	0	0	0	0	0	0	0	0	0	0	0	0	1	0	0	0	0	0	16	0	0	0	0	0	0	0	0	0	0	0	0	0	0	0	25
2005	25-10-1-011	10	17	17	0	17	0	17	0	0	0	0	0	0	0	0	0	0	0	0	0	0	0	0	0	0	2	0	0	0	0	0	13	0	0	0	0	0	0	0	0	0	0	0	0	0	0	0	25
2005	30-10-1-015	2	23	21	0	21	21	21	0	0	0	0	0	0	0	0	0	0	0	0	0	0	0	0	0	0	0	0	0	0	0	0	0	23	0	0	5	0	0	0	0	0	0	0	0	0	0	0	30
2005	30-10-1-015	3	21	16	0	16	16	16	0	0	0	0	0	0	0	0	0	0	0	0	0	0	0	0	0	0	0	0	0	0	0	0	0	14	0	0	8	0	0	0	0	0	0	0	0	0	0	0	30
2005	30-10-1-015	4	29	26	0	26	26	26	0	0	0	0	0	0	0	0	0	0	0	0	0	0	0	0	0	0	0	0	0	0	0	0	0	25	0	16	0	0	0	0	0	0	0	0	0	0	0	0	30
2005	30-10-1-015	5	8	6	0	6	6	6	0	0	0	0	0	0	0	0	0	0	0	0	0	0	0	0	0	0	0	0	0	0	0	0	0	9	0	3	0	0	0	0	0	0	0	0	0	0	0	0	30
2005	30-10-1-015	6	30	22	0	22	22	22	0	0	0	0	0	0	0	0	0	0	0	0	0	0	0	0	0	0	0	0	0	0	0	0	0	22	0	0	0	0	0	0	0	0	0	0	0	0	0	0	30
2005	30-10-1-015	7	25	21	0	21	21	21	0	1	0	0	0	0	0	0	0	0	0	0	0	0	0	0	0	0	0	0	0	0	0	0	0	20	0	6	0	0	0	0	0	0	0	0	0	0	0	0	30
2005	30-10-1-015	8	16	10	0	10	10	11	0	0	0	0	0	0	0	0	0	0	0	0	0	0	0	0	0	0	0	0	0	0	0	0	0	9	0	4	0	0	0	0	0	0	0	0	0	0	0	0	30
2005	30-10-1-015	9	8	7	0	7	7	7	0	0	0	0	0	0	0	0	0	0	0	0	0	0	0	0	0	0	0	0	0	0	0	0	1	8	0	1	0	0	0	0	0	0	0	0	0	0	0	0	30
2005	30-10-1-015	10	16	14	0	14	14	14	0	3	0	0	0	0	0	0	0	0	0	0	0	0	0	0	0	0	0	0	0	0	0	0	0	17	0	6	0	0	0	0	0	0	0	0	0	0	0	0	30
2005	30-10-1-015	11	33	28	0	28	28	28	0	0	0	0	0	0	0	0	0	0	0	0	0	0	0	0	0	0	0	0	0	0	0	0	0	25	0	18	0	0	0	0	0	0	0	0	0	0	0	0	30
2005	30-10-1-015	12	22	15	0	15	15	15	0	0	0	0	0	0	0	0	0	0	0	0	0	0	0	0	0	0	0	0	0	0	0	0	0	16	0	10	0	0	0	0	0	0	0	0	0	0	0	0	30
2005	26-05-1-008	1	38	24	0	24	24	24	0	0	0	0	0	0	0	5	0	0	0	0	0	17	0	18	0	0	0	4	0	8	0	0	0	0	0	0	0	0	0	0	0	0	0	0	0	0	0	0	26
2005	26-05-1-008	2	32	22	0	22	22	22	0	2	0	0	0	0	0	1	0	0	0	0	0	19	0	3	0	0	0	3	0	1	0	0	0	0	0	0	0	0	0	0	0	0	0	0	0	0	0	0	26
2005	26-05-1-008	3	28	22	0	22	22	22	0	4	0	0	0	0	0	8	0	1	0	0	0	19	0	9	0	0	0	3	0	0	0	0	0	0	0	0	0	0	0	0	0	0	0	0	0	0	0	0	26
2005	26-05-1-008	4	25	18	0	18	18	18	0	0	0	0	0	0	0	0	0	0	0	0	0	8	0	11	0	0	0	5	0	0	0	0	0	5	0	4	0	0	0	0	0	0	0	0	0	0	0	0	26
2005	26-05-1-008	5	36	29	0	29	29	29	0	4	2	0	0	0	0	8	0	0	0	0	0	20	4	4	0	0	0	5	0	0	0	0	0	10	0	4	0	0	0	0	0	0	0	0	0	0	0	0	26
2005	26-05-1-008	6	30	24	0	24	24	24	0	0	0	0	0	0	0	1	1	0	0	0	0	13	1	8	0	0	0	4	0	0	0	0	0	0	0	0	0	0	0	0	0	0	0	0	0	0	0	0	26
2005	26-05-1-008	7	46	31	0	31	31	31	0	0	0	0	0	0	0	8	0	0	0	0	0	31	0	22	0	0	0	7	0	4	0	0	0	0	0	1	0	0	0	0	0	0	0	0	0	0	0	0	26
2005	26-05-1-008	8	33	23	0	23	23	23	0	6	4	0	0	0	0	2	2	0	0	0	0	37	6	36	0	0	0	1	0	0	0	0	0	1	0	0	0	0	0	0	0	0	0	0	0	0	0	0	26
2005	25-10-1-008	1	17	17	0	17	16	1	0	1	0	0	0	0	0	0	0	0	0	0	1	9	0	4	0	0	0	2	0	0	0	0	0	5	0	0	0	0	0	0	0	0	0	0	0	0	0	0	25
2005	25-10-1-008	2	16	16	0	16	14	2	0	2	0	0	0	0	0	0	0	0	0	0	2	15	0	15	0	0	0	0	0	0	0	0	0	2	0	0	0	0	0	0	0	0	0	0	0	0	0	0	25
2005	25-10-1-008	3	24	24	0	24	23	1	0	0	0	0	0	0	0	0	0	0	0	0	1	25	10	22	0	0	0	0	0	0	0	0	0	0	0	0	0	0	0	0	0	0	0	0	0	0	0	0	25
2005	25-10-1-008	4	11	11	0	11	11	11	0	0	0	0	0	0	0	0	0	0	0	0	0	10	3	0	0	0	0	2	0	0	0	0	0	0	0	0	0	0	0	0	0	0	0	0	0	0	0	0	25
2005	25-10-1-008	5	13	13	0	13	13	0	0	0	0	0	0	0	0	0	0	0	0	0	0	15	0	12	0	0	0	0	0	0	0	0	0	0	0	0	0	0	0	0	0	0	0	0	0	0	0	0	25
2005	25-10-1-008	6	22	22	0	22	22	0	0	3	0	0	0	0	0	0	0	0	0	0	0	21	8	10	0	0	0	1	0	0	0	0	0	1	6	0	0	0	0	0	0	0	0	0	0	0	0	0	25
2005	25-10-1-008	7	15	15	0	15	14	1	0	0	0	0	0	0	0	0	0	0	0	0	1	18	0	14	0	0	0	1	0	0	0	0	0	0	0	0	0	0	0	0	0	0	0	0	0	0	0	0	25
2005	25-10-1-008	8	26	26	0	26	25	1	0	5	2	0	0	0	0	0	0	0	0	0	1	24	9	9	0	0	0	0	0	0	0	0	0	0	0	0	0	0	0	0	0	0	0	0	0	0	0	0	25
2005	25-10-1-008	9	17	17	0	17	15	2	0	14	0	0	0	0	0	6	0	0	0	0	2	36	3	22	0	0	0	0	0	0	0	0	0	0	0	0	0	0	0	0	0	0	0	0	0	0	0	0	25
2005	25-10-1-008	10	31	31	0	31	28	3	0	4	0	0	0	0	0	0	0	0	0	0	3	30	2	14	0	0	0	0	0	0	0	0	0	0	0	0	0	0	0	0	0	0	0	0	0	0	0	0	25
2005	25-10-1-008	11	19	19	0	19	17	2	0	2	5	0	0	0	0	0	0	0	0	0	2	17	9	5	0	0	0	0	0	0	0	0	0	0	0	0	0	0	0	0	0	0	0	0	0	0	0	0	25
2005	25-10-1-008	12	6	6	0	6	5	1	0	4	0	0	0	0	0	2	0	0	0	0	1	17	0	9	0	0	0	0	0	0	0	0	0	0	0	0	0	0	0	0	0	0	0	0	0	0	0	0	25
2005	05-02-1-005	4	137	74	0	74	57	74	0	1	0	0	0	0	0	0	0	0	0	0	0	45	0	1	0	0	0	3	0	6	0	0	0	9	0	0	0	0	0	0	0	0	0	0	0	0	0	0	5
2005	05-02-1-005	5	82	57	0	57	57	57	0	0	0	0	0	0	0	0	0	0	0	0	4	46	0	1	0	0	0	6	0	0	0	0	0	10	0	0	0	0	0	0	0	0	1	0	0	0	0	0	5
2005	05-02-1-005	7	116	68	0	68	68	68	2	0	0	0	0	0	0	0	0	0	0	0	5	36	0	0	0	0	8	21	0	0	0	0	2	3	0	0	0	0	0	0	0	0	0	0	0	0	0	0	5
2005	05-02-1-005	12	95	69	0	69	49	69	0	1	0	0	0	0	0	0	0	0	0	0	0	29	0	3	0	0	0	7	0	0	0	0	0	5	0	0	0	0	0	0	0	0	1	0	0	0	0	0	5
2005	26-02-1-010	1	52	32	0	32	0	31	1	0	0	0	0	0	0	0	0	0	0	0	0	0	0	0	0	0	6	0	0	0	0	0	19	0	0	0	0	0	0	0	0	0	0	0	0	0	0	0	26
2005	26-02-1-010	2	38	30	0	30	0	30	0	0	0	0	0	0	0	0	0	0	0	0	0	0	0	0	0	0	17	0	0	0	0	0	10	0	0	0	0	0	0	0	0	0	0	0	0	0	0	0	26
2005	26-02-1-010	3	40	29	0	29	0	26	0	0	0	0	0	0	0	0	0	0	0	0	0	0	0	0	0	0	19	0	0	0	0	0	7	0	0	0	0	0	0	0	0	0	0	0	0	0	0	0	26
2005	26-02-1-010	4	70	50	0	50	0	50	0	0	0	0	0	0	0	0	0	0	0	0	0	0	0	0	0	0	28	0	0	0	0	0	16	0	0	0	0	0	0	0	0	0	0	0	0	0	0	0	26
2005	26-02-1-010	5	48	32	0	32	0	32	0	0	0	0	0	0	0	0	0	0	0	0	0	0	0	0	0	0	21	0	0	0	0	0	7	0	0	0	0	0	0	0	0	0	0	0	0	0	0	0	26
2005	26-02-1-010	6	16	11	0	11	0	11	0	0	0	0	0	0	0	0	0	0	0	0	0	0	0	0	0	0	8	0	0	0	0	0	3	0	0	0	0	0	0	0	0	0	0	0	0	0	0	0	26
2005	26-02-1-010	7	28	15	0	15	0	15	0	0	0	0	0	0	0	0	0	0	0	0	0	0	0	0	0	0	5	0	0	0	0	0	7	0	0	0	0	0	0	0	0	0	0	0	0	0	0	0	26
2005	26-02-1-010	8	45	35	0	35	0	35	0	0	0	0	0	0	0	0	0	0	0	0	0	0	0	0	0	0	10	0	0	0	0	0	13	0	0	0	0	0	0	0	0	0	0	0	0	0	0	0	26
2005	26-02-1-010	9	40	27	0	27	0	27	0	0	0	0	0	0	0	0	0	0	0	0	0	0	0	0	0	0	2	0	0	0	0	0	19	0	0	0	0	0	0	0	0	0	1	0	0	0	0	0	26
2005	26-02-1-010	10	31	19	0	19	0	19	0	0	0	0	0	0	0	0	0	0	0	0	0	0	0	0	0	0	9	0	0	0	0	0	4	0	0	0	0	0	0	0	0	0	0	0	1	0	0	0	26
2005	26-02-1-010	11	35	25	0	25	0	25	0	0	0	0	0	0	0	0	0	0	0	0	0	0	0	0	0	0	18	0	0	0	0	0	5	0	0	0	0	0	0	0	0	0	0	0	0	0	0	0	26
2005	26-02-1-010	12	35	23	0	23	0	23	0	0	0	0	0	0	0	0	0	0	0	0	0	0	0	0	0	0	13	0	0	0	0	0	8	0	0	0	0	0	0	0	0	0	0	0	0	0	0	0	26
2005	02-05-1-002	1	38	26	3	29	29	30	1	6	0	0	0	0	0	5	4	0	0	0	1	25	0	13	0	0	0	9	22	49	0	0	0	7	0	0	0	0	0	0	0	0	0	0	0	0	0	0	2
2005	02-05-1-002	2	38	19	7	26	25	26	0	14	8	6	0	0	0	3	5	0	0	0	1	17	12	15	0	0	1	14	24	40	0	0	0	5	0	0	0	0	0	0	0	0	0	0	0	0	0	0	2
2005	02-05-1-002	3	54	38	9	47	46	47	0	11	0	0	0	0	0	2	0	3	0	0	1	37	17	2	0	0	0	15	19	14	0	0	0	7	0	0	0	0	0	0	0	0	0	0	0	0	0	0	2
2005	02-05-1-002	4	34	26	3	29	28	30	0	5	0	0	0	0	0	2	0	0	0	0	1	17	0	0	0	0	0	10	3	2	0	0	0	5	0	0	0	0	0	0	0	0	1	0	0	0	0	0	2
2005	02-05-1-002	5	26	16	3	19	17	21	0	9	0	0	0	0	0	8	0	0	0	0	1	26	0	0	0	0	1	1	15	6	0	0	0	5	0	0	0	0	0	0	0	0	0	0	0	0	0	0	2
2005	02-05-1-002	6	30	24	0	30	30	30	0	4	1	0	0	0	0	4	3	0	0	0	0	23	0	0	0	0	0	12	28	0	0	0	0	3	2	0	0	0	0	0	0	0	1	0	0	0	0	0	2
2005	02-05-1-002	8	64	28	4	32	32	41	1	8	0	0	0	0	1	2	0	0	0	0	2	35	0	29	0	0	0	5	16	10	0	0	0	4	11	0	0	0	0	0	0	0	0	0	0	0	0	0	2
2005	02-05-1-002	9	43	30	3	33	32	33	0	10	0	3	0	0	0	8	0	4	0	0	1	42	0	28	0	0	0	3	13	0	0	0	0	4	3	0	0	0	1	0	0	0	0	0	0	0	0	0	2
2005	02-05-1-002	10	37	26	11	37	35	37	0	2	0	0	0	0	0	5	0	0	0	0	0	21	0	12	0	0	0	10	11	0	0	0	1	4	6	0	0	0	0	0	0	0	1	0	0	0	0	0	2
2005	02-05-1-002	11	41	41	0	41	41	41	0	8	0	5	0	0	0	5	3	3	0	0	0	36	6	23	0	0	0	6	8	10	0	0	1	5	5	3	0	0	0	0	0	0	0	0	0	0	0	0	2
2005	02-05-1-002	12	29	24	1	25	25	25	0	8	0	0	0	0	0	0	0	0	0	0	1	27	1	59	0	0	0	4	9	0	0	0	0	2	2	0	0	0	0	0	0	0	0	0	0	0	0	0	2
2005	26-10-1-001	1	18	14	4	18	11	4	0	7	0	0	0	0	0	0	0	0	0	0	0	4	7	7	0	0	0	2	0	0	0	0	0	1	0	0	0	0	0	0	0	0	0	0	0	0	0	0	26
2005	26-10-1-001	2	7	6	1	7	6	1	0	0	0	0	0	0	0	0	0	0	0	0	0	1	4	0	0	0	0	0	1	0	0	0	0	0	0	0	0	0	0	0	0	0	0	0	0	0	0	0	26
2005	26-10-1-001	3	12	4	4	8	8	2	0	15	0	0	0	0	0	0	0	0	0	0	0	7	6	4	0	0	0	8	0	0	0	0	0	2	0	0	0	0	0	0	0	0	0	0	0	0	0	0	26
2005	26-10-1-001	4	15	10	5	15	11	5	0	5	0	0	0	0	0	0	0	0	0	0	0	4	4	0	0	0	0	2	1	0	0	0	0	4	1	0	0	0	0	0	0	0	0	0	0	0	0	0	26
2005	26-10-1-001	5	15	13	2	15	15	4	0	0	0	4	0	0	0	0	0	0	0	0	0	4	3	10	0	0	0	0	7	0	0	0	0	0	0	0	0	0	0	0	0	0	0	0	0	0	0	0	26
2005	26-10-1-001	6	20	20	0	20	10	10	0	2	0	0	0	0	0	0	0	0	0	0	0	2	2	12	0	0	0	3	8	8	0	0	0	5	0	0	0	0	0	0	0	0	0	0	0	0	0	0	26
2005	26-10-1-001	7	16	16	0	16	16	4	0	1	0	4	0	0	0	0	0	0	0	0	0	3	5	4	0	0	0	0	5	0	0	0	0	0	0	0	0	0	0	0	0	0	0	0	0	0	0	0	26
2005	26-10-1-001	8	17	14	0	14	14	3	0	5	11	1	2	0	0	0	0	0	0	0	0	5	4	12	2	0	0	3	7	0	0	0	0	0	0	0	0	0	0	0	0	0	0	0	0	0	0	0	26
2005	26-10-1-001	9	20	10	9	19	19	8	0	2	0	18	10	0	0	0	0	0	0	0	0	2	5	10	5	0	0	8	7	0	0	0	0	0	0	2	0	0	0	0	0	0	0	0	0	0	0	0	26
2005	26-10-1-001	10	17	10	7	17	17	3	0	4	0	0	0	0	0	0	0	0	0	0	0	4	3	0	0	0	0	3	11	0	0	0	0	0	0	0	0	0	0	0	0	0	0	0	0	0	0	0	26
2005	26-10-1-001	11	16	10	6	16	16	2	0	2	0	0	0	0	0	0	0	0	0	0	0	4	4	0	0	0	0	0	10	0	0	0	0	0	0	0	0	0	0	0	0	0	0	0	0	0	0	0	26
2005	26-10-1-001	12	21	18	3	21	14	6	0	4	0	0	0	0	0	0	0	0	0	0	0	4	0	0	0	0	0	0	8	0	0	0	0	6	0	0	0	0	0	0	0	0	0	0	0	0	0	0	26
2005	25-10-1-006	1	20	15	0	15	15	15	0	0	0	0	0	0	0	2	0	0	0	0	5	6	3	4	0	0	0	0	0	0	0	0	0	0	0	0	0	0	0	0	0	0	0	0	0	0	0	0	25
2005	25-10-1-006	2	93	60	0	60	60	60	0	5	0	0	0	0	0	3	0	0	0	0	35	34	12	33	0	0	0	0	0	0	0	0	0	0	0	0	0	0	0	0	0	0	0	0	0	0	0	0	25
2005	25-10-1-006	3	25	18	0	18	18	18	1	10	0	0	0	0	0	1	0	0	0	0	8	27	0	6	0	0	0	0	0	0	0	0	0	0	0	0	0	0	0	0	0	0	0	0	0	0	0	0	25
2005	25-10-1-006	4	44	25	0	25	25	25	1	12	0	0	0	0	0	1	0	0	0	0	8	29	0	4	0	0	0	0	0	0	0	0	0	0	0	0	0	0	0	0	0	0	0	0	0	0	0	0	25
2005	25-10-1-006	5	23	12	0	12	12	12	0	20	0	0	0	0	0	2	0	0	0	0	1	24	0	1	0	0	0	0	0	0	0	0	0	0	0	0	0	0	0	0	0	0	0	0	0	0	0	0	25
2005	25-10-1-006	6	31	21	0	21	21	21	0	8	0	0	0	0	0	0	0	0	0	0	4	21	0	2	0	0	0	0	0	0	0	0	0	0	0	0	0	0	0	0	0	0	0	0	0	0	0	0	25
2005	25-10-1-006	7	36	30	0	30	30	30	0	7	0	0	0	0	0	0	0	0	0	0	7	22	0	10	0	0	0	0	0	0	0	0	0	0	0	0	0	0	0	0	0	0	0	0	0	0	0	0	25
2005	25-10-1-006	8	31	16	0	16	16	16	0	11	0	0	0	0	0	1	0	0	0	0	2	37	4	6	0	0	0	0	0	0	0	0	0	0	0	0	0	0	0	0	0	0	0	0	0	0	0	0	25
2005	25-10-1-006	9	30	21	0	21	21	21	0	2	0	0	0	0	0	1	0	0	0	0	0	19	0	0	0	0	0	0	0	0	0	0	0	0	0	0	0	0	0	0	0	0	0	0	0	0	0	0	25
2005	25-10-1-006	10	32	19	0	19	19	19	0	14	0	2	0	0	0	5	0	0	0	0	5	35	0	9	0	0	0	0	0	0	0	0	0	0	0	0	0	0	0	0	0	0	0	0	0	0	0	0	25
2005	25-10-1-006	11	67	48	0	48	48	48	0	20	0	12	0	0	0	1	0	0	0	0	6	56	9	29	0	0	0	0	0	0	0	0	0	0	0	0	0	0	0	0	0	0	0	0	0	0	0	0	25
2005	25-10-1-006	12	44	31	0	31	31	31	0	22	0	20	0	0	0	3	2	0	0	0	7	46	2	33	0	0	0	0	0	0	0	0	0	2	0	0	0	0	0	0	0	0	0	0	0	0	0	0	25
2005	02-08-1-001	4	59	11	38	49	49	49	0	4	0	0	0	0	0	2	0	0	0	0	41	6	0	0	0	0	1	0	0	0	0	0	0	0	0	0	0	0	1	0	0	0	0	0	1	0	0	0	2
2005	02-08-1-001	5	22	6	11	17	0	17	0	2	0	0	0	0	0	2	0	0	0	0	15	3	0	0	0	0	2	0	0	0	0	0	0	0	0	0	0	0	0	0	0	0	0	0	0	0	0	0	2
2005	02-08-1-001	6	16	4	7	11	11	11	0	0	0	0	0	0	0	0	0	0	0	0	8	1	0	0	0	0	0	0	0	0	0	0	0	0	0	0	0	0	0	0	0	0	0	0	0	0	0	0	2
2005	02-08-1-001	7	18	1	16	17	17	17	0	0	0	0	0	0	0	0	0	0	0	0	11	0	0	0	0	0	2	0	0	0	0	0	0	0	0	0	0	0	0	0	0	0	0	0	0	0	0	0	2
2005	02-08-1-001	8	13	2	10	12	12	12	0	0	5	0	0	0	0	3	0	0	0	0	14	3	5	0	1	0	0	0	0	0	0	0	0	0	0	0	0	0	0	0	0	0	0	0	0	0	0	0	2
2005	02-08-1-001	9	8	3	5	8	0	8	0	0	0	0	0	0	0	4	0	0	0	0	9	4	0	0	0	0	1	0	0	0	0	0	0	0	0	0	0	0	0	0	0	0	0	0	0	0	0	0	2
2005	02-08-1-001	10	14	2	10	12	0	12	0	0	0	0	0	0	0	0	0	0	0	0	11	0	0	0	0	0	0	0	0	0	0	0	0	0	0	0	0	0	0	0	0	0	0	0	0	0	0	0	2
2005	02-08-1-001	11	10	2	8	10	10	10	0	2	0	0	0	0	0	0	0	0	0	0	10	2	0	0	0	0	0	0	0	0	0	0	0	0	0	0	0	0	0	0	0	0	0	0	0	0	0	0	2
2005	30-10-1-009	1	9	7	0	7	7	7	0	0	0	0	0	0	0	0	0	0	0	0	0	0	0	0	0	0	0	0	0	0	0	0	0	0	0	0	0	0	0	0	0	0	0	0	0	0	0	0	30
2005	30-10-1-009	2	7	5	0	5	5	5	0	0	0	0	0	0	0	0	0	0	0	0	0	4	0	0	0	0	0	0	0	0	0	0	0	0	0	0	0	0	0	0	0	0	0	0	0	0	0	0	30
2005	30-10-1-009	3	0	0	0	0	0	0	0	0	0	0	0	0	0	0	0	0	0	0	0	0	0	0	0	0	0	2	0	0	0	0	0	0	0	0	0	0	0	0	0	0	0	0	0	0	0	0	30
2005	30-10-1-009	4	4	3	0	3	3	3	0	0	0	0	0	0	0	0	0	0	0	0	0	0	0	0	0	0	0	0	0	0	0	0	0	3	0	0	0	0	0	0	0	0	0	0	0	0	0	0	30
2005	30-10-1-009	5	3	1	0	1	1	1	0	0	0	0	0	0	0	0	0	0	0	0	0	0	0	0	0	0	0	0	0	0	0	0	0	1	0	0	0	0	0	0	0	0	0	0	0	0	0	0	30
2005	30-10-1-009	6	6	4	0	4	4	4	0	0	0	0	0	0	0	0	0	0	0	0	0	0	0	0	0	0	0	0	0	0	0	0	0	4	0	0	0	0	0	0	0	0	0	0	0	0	0	0	30
2005	30-10-1-009	7	5	3	0	3	1	3	0	0	0	0	0	0	0	0	0	0	0	0	0	0	0	0	0	0	0	0	0	0	0	0	0	1	0	0	0	0	0	0	0	0	0	0	0	0	0	0	30
2005	30-10-1-009	8	14	8	0	8	8	8	0	0	0	0	0	0	0	0	0	0	0	0	0	0	0	0	0	0	0	0	0	0	0	0	0	10	0	0	0	0	0	0	0	0	0	0	0	0	0	0	30
2005	30-10-1-009	9	7	6	0	6	6	6	0	0	0	0	0	0	0	0	0	0	0	0	0	0	0	0	0	0	0	0	0	0	0	0	0	4	0	0	0	0	0	0	0	0	0	0	0	0	0	0	30
2005	30-10-1-009	10	5	3	0	3	2	3	0	0	0	0	0	0	0	0	0	0	0	0	0	0	0	0	0	0	0	0	0	0	0	0	1	2	0	0	0	0	0	0	0	0	0	0	0	0	0	0	30
2005	30-10-1-009	11	8	6	0	6	6	6	0	0	0	0	0	0	0	0	0	0	0	0	0	0	0	0	0	0	0	0	0	0	0	0	0	6	0	0	0	0	0	0	0	0	0	0	0	0	0	0	30
2005	30-10-1-009	12	10	6	0	6	6	6	0	0	0	0	0	0	0	0	0	0	0	0	0	6	1	2	0	0	0	0	0	0	0	0	0	0	0	0	0	0	0	0	0	0	0	0	0	0	0	0	30
2005	15-10-1-022	2	34	34	0	34	22	34	0	0	0	0	0	0	0	0	0	0	0	0	0	0	0	0	0	0	0	0	0	0	0	0	11	23	0	23	0	0	0	0	0	0	0	0	0	0	0	0	15
2005	15-10-1-022	3	22	21	0	21	15	22	0	0	0	0	0	0	0	0	0	0	0	0	0	0	0	0	0	0	0	0	0	0	0	0	9	15	0	14	0	0	0	0	0	0	0	0	0	0	0	0	15
2005	15-10-1-022	4	26	26	0	26	15	26	0	0	0	0	0	0	0	0	0	0	0	0	0	0	0	0	0	0	0	0	0	0	0	0	11	15	0	13	0	0	0	0	0	0	0	0	0	0	0	0	15
2005	15-10-1-022	5	35	35	0	35	27	35	0	0	0	0	0	0	0	0	0	0	0	0	0	0	0	0	0	0	0	0	0	0	0	0	8	23	15	19	0	0	0	0	0	0	0	0	0	0	0	0	15
2005	15-10-1-022	6	28	28	0	28	24	28	0	0	0	0	0	0	0	0	0	0	0	0	0	0	0	0	0	0	0	0	0	0	0	0	4	20	7	17	0	0	0	0	0	0	0	0	0	0	0	0	15
2005	15-10-1-022	7	50	50	0	50	32	50	0	0	0	0	0	0	0	0	0	0	0	0	0	0	0	0	0	0	0	0	0	0	0	0	17	29	0	15	0	0	0	0	0	0	0	0	0	0	0	0	15
2005	15-10-1-022	8	32	32	0	32	29	32	0	0	0	0	0	0	0	0	0	0	0	0	0	0	0	0	0	0	0	0	0	0	0	0	3	38	0	22	0	0	0	0	0	0	0	0	0	0	0	0	15
2005	15-10-1-022	9	10	10	0	10	8	10	0	0	0	0	0	0	0	0	0	0	0	0	0	0	0	0	0	0	0	0	0	0	0	0	1	5	1	3	0	0	0	0	0	0	0	0	0	0	0	0	15
2005	15-10-1-022	10	29	29	0	29	20	29	0	0	0	0	0	0	0	0	0	0	0	0	0	0	0	0	0	0	0	0	0	0	0	0	10	20	0	16	0	0	0	0	0	0	0	0	0	0	0	0	15
2005	15-10-1-022	11	15	15	0	15	11	15	0	0	0	0	0	0	0	0	0	0	0	0	0	0	0	0	0	0	0	0	0	0	0	0	4	13	0	4	0	0	0	0	0	0	0	0	0	0	0	0	15
2005	15-10-1-022	12	0	0	0	0	0	0	0	0	0	0	0	0	0	0	0	0	0	0	0	0	0	0	0	0	0	0	0	0	0	0	0	1	0	0	0	0	0	0	0	0	0	0	0	0	0	0	15
2005	15-10-1-013	1	33	33	0	33	21	33	0	0	0	0	0	0	0	0	0	0	0	0	0	0	0	0	0	0	0	0	0	0	0	0	12	23	0	9	0	0	0	0	0	0	0	0	0	0	0	0	15
2005	15-10-1-013	2	30	30	0	30	13	30	0	0	0	0	0	0	0	0	0	0	0	0	0	0	0	0	0	0	0	0	0	0	0	0	17	12	0	4	0	0	0	0	0	0	0	0	0	0	0	0	15
2005	15-10-1-013	3	29	29	0	29	12	29	0	0	0	0	0	0	0	0	0	0	0	0	0	0	0	0	0	0	0	0	0	0	0	0	17	13	0	6	0	0	0	0	0	0	0	0	0	0	0	0	15
2005	15-10-1-013	4	32	32	0	32	17	32	0	0	0	0	0	0	0	0	0	0	0	0	0	0	0	0	0	0	0	0	0	0	0	0	15	17	0	4	0	0	0	0	0	0	0	0	0	0	0	0	15
2005	15-10-1-013	5	27	27	0	27	13	27	0	0	0	0	0	0	0	0	0	0	0	0	0	0	0	0	0	0	0	0	0	0	0	0	14	13	0	4	0	0	0	0	0	0	0	0	0	0	0	0	15
2005	15-10-1-013	6	27	27	0	27	14	27	0	0	0	0	0	0	0	0	0	0	0	0	0	0	0	0	0	0	0	0	0	0	0	0	13	14	0	5	0	0	0	0	0	0	0	0	0	0	0	0	15
2005	15-10-1-013	7	21	21	0	21	12	21	0	0	0	0	0	0	0	0	0	0	0	0	0	0	0	0	0	0	0	0	0	0	0	0	9	12	0	1	0	0	0	0	0	0	0	0	0	0	0	0	15
2005	15-10-1-013	8	13	13	0	13	4	13	0	0	0	0	0	0	0	0	0	0	0	0	0	0	0	0	0	0	0	0	0	0	0	0	9	4	0	1	0	0	0	0	0	0	0	0	0	0	0	0	15
2005	15-10-1-013	9	30	30	0	30	17	30	0	0	0	0	0	0	0	0	0	0	0	0	0	0	0	0	0	0	0	0	0	0	0	0	12	17	0	4	0	0	0	0	0	0	0	0	0	0	0	0	15
2005	15-10-1-013	10	15	15	0	15	6	15	0	0	0	0	0	0	0	0	0	0	0	0	0	0	0	0	0	0	0	0	0	0	0	0	10	5	0	2	0	0	0	0	0	0	0	0	0	0	0	0	15
2005	15-10-1-013	11	24	24	0	24	10	24	0	0	0	0	0	0	0	0	0	0	0	0	0	0	0	0	0	0	0	0	0	0	0	0	14	11	0	4	0	0	0	0	0	0	0	0	0	0	0	0	15
2005	15-10-1-013	12	21	21	0	21	16	21	0	0	0	0	0	0	0	0	0	0	0	0	0	0	0	0	0	0	0	0	0	0	0	0	5	16	0	6	0	0	0	0	0	0	0	0	0	0	0	0	15
2005	30-10-1-032	1	2	1	0	1	1	1	0	0	0	0	0	0	0	2	0	0	0	0	0	0	0	0	0	0	0	0	0	0	0	0	0	4	0	0	0	0	0	0	0	0	0	0	0	0	0	0	30
2005	30-10-1-032	2	1	1	0	1	1	1	0	0	0	0	0	0	0	1	0	0	0	0	0	0	0	0	0	0	0	0	0	0	0	0	0	2	0	0	0	0	0	0	0	0	0	0	0	0	0	0	30
2005	30-10-1-032	3	0	0	0	0	0	0	0	0	0	0	0	0	0	0	0	0	0	0	0	0	0	0	0	0	0	0	0	0	0	0	0	0	0	1	0	0	0	0	0	0	0	0	0	0	0	0	30
2005	30-10-1-032	4	0	0	0	0	0	0	0	0	0	0	0	0	0	0	0	0	0	0	0	0	0	0	0	0	0	0	0	0	0	0	0	0	0	1	0	0	0	0	0	0	0	0	0	0	0	0	30
2005	30-10-1-032	5	1	1	0	1	1	1	0	0	0	0	0	0	0	0	0	0	0	0	0	0	0	0	0	0	0	0	0	0	0	0	0	1	0	1	0	0	0	0	0	0	0	0	0	0	0	0	30
2005	30-10-1-032	6	1	1	0	1	1	1	0	0	0	0	0	0	0	0	0	0	0	0	0	0	0	0	0	0	0	0	0	0	0	0	0	1	0	1	0	0	0	0	0	0	0	0	0	0	0	0	30
2005	30-10-1-032	7	0	0	0	0	0	0	0	0	0	0	0	0	0	0	0	0	0	0	0	0	0	0	0	0	0	0	0	0	0	0	0	0	0	1	0	0	0	0	0	0	0	0	0	0	0	0	30
2005	30-10-1-032	8	4	2	0	2	2	2	0	0	0	0	0	0	0	1	0	0	0	0	0	0	0	0	0	0	0	0	0	0	0	0	0	3	0	0	0	0	0	0	0	0	0	0	0	0	0	0	30
2005	02-10-1-014	1	25	17	1	18	18	18	0	9	0	0	0	0	0	0	0	0	0	0	0	22	0	0	0	0	0	7	0	0	0	0	0	4	0	0	0	0	0	0	0	0	0	0	0	0	0	0	2
2005	02-10-1-014	2	23	15	1	16	16	16	0	4	0	0	0	0	0	0	0	0	0	0	0	6	0	0	0	0	0	5	5	1	0	0	0	4	0	0	0	0	0	0	0	0	0	0	0	0	0	0	2
2005	02-10-1-014	3	21	12	1	13	13	14	0	8	0	0	0	0	0	0	0	0	0	0	0	11	0	0	0	0	0	8	0	0	0	0	1	2	0	0	0	0	0	0	0	0	0	0	0	0	0	0	2
2005	02-10-1-014	4	21	14	4	18	18	18	0	3	0	0	0	0	0	0	0	0	0	0	0	13	0	0	0	0	0	4	0	0	0	0	0	4	0	0	0	0	0	0	0	0	0	0	0	0	0	0	2
2005	02-10-1-014	5	29	22	1	23	23	24	0	7	0	0	0	0	0	2	0	0	0	0	0	9	2	0	0	0	0	7	11	0	0	0	1	14	0	0	0	0	0	0	0	0	0	0	0	0	0	0	2
2005	02-10-1-014	6	16	12	1	13	13	14	0	4	0	0	0	0	0	0	0	0	0	0	1	6	0	0	0	0	0	4	0	0	0	0	0	3	0	0	0	0	0	0	0	0	0	0	0	0	0	0	2
2005	02-10-1-014	7	41	32	3	35	32	36	0	10	27	2	0	0	0	0	0	0	0	0	2	32	27	0	0	0	0	4	0	0	0	0	1	0	0	0	0	0	0	0	0	0	0	0	0	0	0	0	2
2005	02-10-1-014	8	28	16	5	21	21	22	0	1	25	0	0	0	0	0	0	0	0	0	0	15	24	0	0	0	1	7	0	0	0	0	1	4	0	0	0	0	0	0	0	0	0	0	0	0	0	0	2
2005	02-10-1-014	9	17	12	0	12	12	13	0	1	0	0	0	0	0	0	0	0	0	0	0	12	0	0	0	0	0	2	0	0	0	0	0	4	0	0	0	0	0	0	0	0	0	0	0	0	0	0	2
2005	02-10-1-014	10	28	25	3	28	28	29	1	7	32	0	0	0	0	0	0	0	0	0	2	18	43	0	0	0	0	8	6	0	0	0	0	2	0	0	0	0	0	0	0	0	0	0	0	0	0	0	2
2005	02-10-1-014	11	15	10	3	13	12	13	1	11	11	12	0	0	0	0	0	0	0	0	0	18	6	6	0	0	0	9	0	0	0	0	2	4	4	2	0	0	0	0	0	0	0	0	0	0	0	0	2
2005	02-10-1-014	12	18	14	2	16	15	16	0	1	0	7	0	0	0	0	0	0	0	9	1	12	0	8	0	9	0	0	0	0	0	0	0	4	0	0	0	0	0	0	0	0	0	0	0	0	0	0	2
2005	30-10-1-031	1	34	34	0	34	34	34	0	0	0	0	0	0	0	0	0	0	0	0	0	0	0	0	0	0	0	3	0	0	0	0	0	31	0	0	0	0	0	0	0	0	0	0	0	0	0	0	30
2005	30-10-1-031	2	28	28	0	28	28	28	0	0	0	0	0	0	0	0	0	0	0	0	0	0	0	0	0	0	0	2	0	0	0	0	0	26	0	0	0	0	0	0	0	0	0	0	0	0	0	0	30
2005	30-10-1-031	3	24	24	0	24	24	24	0	0	0	0	0	0	0	0	0	0	0	0	0	0	0	0	0	0	0	1	0	0	0	0	0	23	0	0	0	0	0	0	0	0	0	0	0	0	0	0	30
2005	30-10-1-031	4	19	19	0	19	19	19	0	0	0	0	0	0	0	0	0	0	0	0	0	0	0	0	0	0	0	1	0	0	0	0	0	18	0	0	0	0	0	0	0	0	0	0	0	0	0	0	30
2005	30-10-1-031	5	16	16	0	16	16	16	0	0	0	0	0	0	0	0	0	0	0	0	0	0	0	0	0	0	0	0	0	0	0	0	0	16	0	0	0	0	0	0	0	0	0	0	0	0	0	0	30
2005	24-03-1-007	1	31	26	0	26	26	26	0	2	0	0	0	0	0	2	0	0	0	0	0	10	0	0	0	0	0	16	0	0	0	0	0	1	0	0	0	0	0	0	0	0	0	0	0	0	0	0	24
2005	24-03-1-007	2	22	21	0	21	21	21	0	19	0	0	0	0	0	0	0	0	0	0	0	20	0	0	0	0	0	23	0	0	0	0	0	0	0	0	0	0	0	0	0	0	0	0	0	0	0	0	24
2005	24-03-1-007	3	46	37	0	37	37	37	0	18	0	0	0	0	0	0	0	0	0	0	0	12	0	0	0	0	2	33	0	0	0	0	0	0	0	0	0	0	0	0	0	0	1	0	0	0	0	0	24
2005	24-03-1-007	4	51	36	0	36	36	36	0	7	0	0	0	0	0	0	0	0	0	0	0	26	0	0	0	0	0	22	0	9	0	0	0	0	0	0	0	0	1	0	0	0	0	0	0	0	0	0	24
2005	24-03-1-007	5	26	26	0	26	20	26	0	11	0	0	0	0	0	0	0	0	0	0	0	13	0	0	0	0	6	14	0	0	0	0	0	0	0	0	0	0	0	0	0	0	0	0	0	0	0	0	24
2005	24-03-1-007	6	20	20	0	20	20	20	0	0	0	0	0	0	0	0	0	0	0	0	0	11	0	0	0	0	0	12	0	0	0	0	0	0	0	0	0	0	0	0	0	0	0	0	0	0	0	0	24
2005	19-10-1-005	1	23	3	20	23	9	23	0	1	0	0	0	0	2	7	0	0	0	0	0	13	0	3	0	0	0	0	0	0	0	0	16	0	0	0	0	0	0	0	0	0	0	0	0	0	0	0	19
2005	19-10-1-005	2	28	3	25	28	13	28	0	0	0	6	0	0	0	4	0	0	0	0	1	16	0	1	0	0	2	1	0	0	0	0	6	0	0	0	0	0	0	0	0	0	0	0	0	0	0	0	19
2005	19-10-1-005	3	28	7	20	28	25	27	0	4	4	0	0	0	0	10	6	14	0	0	0	29	1	7	0	0	0	2	0	0	0	0	7	4	0	0	0	0	0	0	0	0	0	0	0	0	0	0	19
2005	19-10-1-005	5	54	23	26	54	29	49	0	3	0	0	0	0	0	15	0	0	0	0	0	45	5	2	0	0	2	4	0	0	0	0	14	4	0	0	0	0	0	0	0	0	0	0	0	0	0	0	19
2005	19-10-1-005	6	10	4	4	10	8	8	0	6	0	0	0	0	0	1	0	2	0	0	0	13	0	7	0	0	2	2	0	0	0	0	5	0	0	0	0	0	0	0	0	0	0	0	0	0	0	0	19
2005	19-10-1-005	9	37	6	31	37	14	37	0	1	0	0	0	0	0	5	0	0	0	0	6	23	0	4	0	0	1	0	0	0	0	0	6	1	0	0	0	0	0	0	0	0	0	0	0	0	0	0	19
2005	19-10-1-005	10	36	11	25	36	18	36	0	5	0	0	0	0	0	4	0	0	0	0	7	26	0	0	0	0	3	1	0	0	0	0	6	0	0	0	0	0	0	0	0	0	0	0	0	0	0	0	19
2005	19-10-1-005	11	39	12	26	39	23	38	0	0	0	0	0	0	1	7	1	0	0	0	7	28	0	6	0	0	0	0	0	0	0	0	11	0	1	0	0	0	0	0	0	0	0	0	0	0	0	0	19
2005	14-10-1-029	1	0	0	0	0	0	0	0	0	0	0	0	0	0	0	0	0	0	0	0	0	0	0	0	0	0	0	0	0	0	0	0	0	0	0	0	0	0	0	0	0	0	0	0	0	0	0	14
2005	14-10-1-029	2	0	0	0	0	0	0	0	0	0	0	0	0	0	0	0	0	0	0	0	0	0	0	0	0	0	0	0	0	0	0	0	0	0	0	0	0	0	0	0	0	0	0	0	0	0	0	14
2005	14-10-1-029	3	0	0	0	0	0	0	0	0	0	0	0	0	0	0	0	0	0	0	0	0	0	0	0	0	0	0	0	0	0	0	0	0	0	0	0	0	0	0	0	0	0	0	0	0	0	0	14
2005	14-10-1-029	4	0	0	0	0	0	0	0	0	0	0	0	0	0	0	0	0	0	0	0	0	0	0	0	0	0	0	0	0	0	0	0	0	0	0	0	0	0	0	0	0	0	0	0	0	0	0	14
2005	14-10-1-029	5	0	0	0	0	0	0	0	0	0	0	0	0	0	0	0	0	0	0	0	0	0	0	0	0	0	0	0	0	0	0	0	0	0	0	0	0	0	0	0	0	0	0	0	0	0	0	14
2005	14-10-1-029	6	0	0	0	0	0	0	0	0	0	0	0	0	0	0	0	0	0	0	0	0	0	0	0	0	0	0	0	0	0	0	0	0	0	0	0	0	0	0	0	0	0	0	0	0	0	0	14
2005	14-10-1-029	7	0	0	0	0	0	0	0	0	0	0	0	0	0	0	0	0	0	0	0	0	0	0	0	0	0	0	0	0	0	0	0	0	0	0	0	0	0	0	0	0	0	0	0	0	0	0	14
2005	14-10-1-029	8	0	0	0	0	0	0	0	0	0	0	0	0	0	0	0	0	0	0	0	0	0	0	0	0	0	0	0	0	0	0	0	0	0	0	0	0	0	0	0	0	0	0	0	0	0	0	14
2005	14-10-1-029	9	0	0	0	0	0	0	0	0	0	0	0	0	0	0	0	0	0	0	0	0	0	0	0	0	0	0	0	0	0	0	0	0	0	0	0	0	0	0	0	0	0	0	0	0	0	0	14
2005	14-10-1-029	10	0	0	0	0	0	0	0	0	0	0	0	0	0	0	0	0	0	0	0	0	0	0	0	0	0	0	0	0	0	0	0	0	0	0	0	0	0	0	0	0	0	0	0	0	0	0	14
2005	14-10-1-029	12	0	0	0	0	0	0	0	0	0	0	0	0	0	0	0	0	0	0	0	0	0	0	0	0	0	0	0	0	0	0	0	0	0	0	0	0	0	0	0	0	0	0	0	0	0	0	14
2005	11-10-1-001	8	55	33	15	48	47	48	0	5	0	0	0	0	0	2	0	0	0	0	0	0	0	0	0	0	0	2	0	0	0	0	0	55	0	14	0	0	0	0	0	0	0	0	0	0	0	0	11
2005	11-10-1-001	9	42	25	7	32	31	32	0	0	0	0	0	0	0	2	0	0	0	0	0	0	0	0	0	0	0	0	0	0	0	0	0	31	0	5	0	0	1	0	0	0	0	0	0	0	0	0	11
2005	11-10-1-001	10	58	30	14	44	44	44	0	0	0	0	0	0	0	4	0	0	0	0	0	0	0	0	0	0	0	0	0	0	0	0	0	45	0	5	0	0	0	0	0	0	0	0	0	0	0	0	11
2005	11-10-1-001	11	43	30	1	31	30	31	0	3	0	0	0	0	0	0	0	0	0	0	0	0	0	0	0	0	0	0	0	0	0	0	0	33	0	6	0	0	0	0	0	0	1	0	0	0	0	0	11
2005	11-10-1-001	12	37	24	5	29	29	29	0	5	0	0	0	0	0	3	0	0	0	0	0	0	0	0	0	0	0	0	0	0	0	0	0	32	0	22	0	0	0	0	0	0	0	0	0	0	0	0	11
2005	30-10-1-023	1	35	29	0	29	23	29	0	0	0	0	0	0	0	0	0	0	0	0	0	2	0	0	0	0	0	0	0	0	0	0	4	21	0	0	0	0	0	0	0	0	0	0	0	0	0	0	30
2005	30-10-1-023	2	38	28	0	28	21	28	0	0	0	0	0	0	0	0	0	0	0	0	0	4	0	0	0	0	0	0	0	0	0	0	7	17	0	0	0	0	0	0	0	0	0	0	0	0	0	0	30
2005	30-10-1-023	3	45	36	0	36	33	36	0	0	0	0	0	0	0	0	0	0	0	0	0	2	0	0	0	0	0	0	0	0	0	0	3	31	0	1	0	0	0	0	0	0	0	0	0	0	0	0	30
2005	30-10-1-023	4	54	49	0	49	47	49	0	0	0	0	0	0	0	0	0	0	0	0	0	5	0	0	0	0	0	0	0	0	0	0	1	42	0	2	0	0	0	0	0	0	0	0	0	0	0	0	30
2005	30-10-1-023	5	31	25	0	25	24	25	0	0	0	0	0	0	0	0	0	0	0	0	0	0	0	0	0	0	0	0	0	0	0	0	0	24	0	0	0	0	0	0	0	0	0	0	0	0	0	0	30
2005	30-10-1-023	6	69	54	0	54	50	54	0	0	0	0	0	0	0	0	0	0	0	0	0	3	0	0	0	0	0	0	0	0	0	0	2	47	0	1	0	0	0	0	0	0	0	0	0	0	0	0	30
2005	30-10-1-023	7	40	35	0	35	28	35	0	0	0	0	0	0	0	0	0	0	0	0	1	7	0	0	0	0	0	0	0	0	0	0	3	21	0	1	0	0	0	0	0	0	0	0	0	0	0	0	30
2005	30-10-1-023	8	35	30	0	30	29	30	0	0	0	0	0	0	0	0	0	0	0	0	0	0	0	0	0	0	0	0	0	0	0	0	3	29	0	0	0	0	0	0	0	0	0	0	0	0	0	0	30
2005	30-10-1-023	9	41	30	0	30	20	30	0	0	0	0	0	0	0	0	0	0	0	0	1	1	0	0	0	0	0	0	0	0	0	0	5	18	0	1	0	0	0	0	0	0	0	0	0	0	0	0	30
2005	30-10-1-023	10	41	35	0	35	30	35	0	0	0	0	0	0	0	0	0	0	0	0	1	4	0	0	0	0	0	0	0	0	0	0	6	26	0	0	0	0	0	0	0	0	0	0	0	0	0	0	30
2005	30-10-1-023	11	30	23	0	23	19	23	0	0	0	0	0	0	0	0	0	0	0	0	1	4	0	0	0	0	0	0	0	0	0	0	3	15	0	0	0	0	0	0	0	0	0	0	0	0	0	0	30
2005	30-10-1-023	12	50	35	0	35	26	35	0	0	0	0	0	0	0	0	0	0	0	0	1	1	0	0	0	0	0	0	0	0	0	0	8	24	0	0	0	0	0	0	0	0	0	0	0	0	0	0	30
2005	28-03-1-008	1	16	10	6	16	16	16	0	0	0	0	0	0	0	0	0	0	0	0	0	11	0	2	0	0	0	3	0	0	0	0	0	0	0	0	0	0	0	0	0	0	0	0	0	0	0	0	28
2005	28-03-1-008	2	3	1	2	3	3	3	0	0	0	0	0	0	0	0	0	0	0	0	0	1	0	0	0	0	0	0	0	0	0	0	0	0	0	0	0	0	0	0	0	0	0	0	0	0	0	0	28
2005	28-03-1-008	3	18	13	5	18	18	18	0	0	0	0	0	0	0	0	0	0	0	0	0	6	0	1	0	0	0	5	0	0	0	0	0	0	0	0	0	0	0	0	0	0	0	0	0	0	0	0	28
2005	18-10-1-002	4	12	10	0	10	9	10	0	46	0	0	0	0	0	0	0	0	0	0	1	51	0	6	0	0	0	0	0	0	0	0	0	0	0	0	0	0	0	0	0	0	0	0	0	0	0	0	18
2005	18-10-1-002	5	14	10	1	11	11	11	0	24	0	0	0	0	0	0	0	0	0	0	0	36	0	6	0	0	0	0	0	0	0	0	0	0	0	0	0	0	0	0	0	0	0	0	0	0	0	0	18
2005	18-10-1-002	7	4	2	0	2	2	2	0	13	1	0	0	0	0	0	0	0	0	0	0	13	1	6	0	0	0	0	0	0	0	0	0	1	0	0	0	0	0	0	0	0	0	0	0	0	0	0	18
2005	18-10-1-002	8	28	15	0	15	14	15	0	16	0	14	0	0	0	0	0	0	0	0	1	27	6	13	0	0	0	0	0	0	0	0	0	1	0	0	0	0	0	0	0	0	0	0	0	0	0	0	18
2005	18-10-1-002	9	4	3	0	3	3	3	0	15	0	2	0	0	0	0	0	0	0	0	0	18	0	2	0	0	0	0	0	0	0	0	0	0	0	0	0	0	0	0	0	0	0	0	0	0	0	0	18
2005	18-10-1-002	10	28	21	0	21	21	21	0	29	0	12	0	0	0	0	0	0	0	0	0	49	3	6	0	0	0	0	0	0	0	0	0	0	0	0	0	0	0	0	0	0	0	0	0	0	0	0	18
2005	18-10-1-002	11	13	9	0	9	7	9	0	34	0	0	0	0	0	0	0	0	0	0	2	41	0	7	0	0	0	0	0	0	0	0	0	0	0	0	0	0	0	0	0	0	0	0	0	0	0	0	18
2005	18-10-1-002	12	11	7	0	7	7	7	0	42	0	0	0	0	0	0	0	0	0	0	0	50	0	3	0	0	0	0	0	0	0	0	0	0	0	0	0	0	0	0	0	0	0	0	0	0	0	0	18
2005	15-10-1-008	1	60	47	0	47	20	47	0	0	0	0	0	0	0	0	0	0	0	0	0	0	0	0	0	0	0	0	0	0	0	0	29	19	0	3	0	0	0	0	0	0	0	0	0	0	0	0	15
2005	15-10-1-008	2	23	18	0	18	8	18	0	0	0	0	0	0	0	0	0	0	0	0	0	0	0	0	0	0	0	0	0	0	0	0	9	9	0	24	0	0	0	0	0	0	0	0	0	0	0	0	15
2005	15-10-1-008	3	50	42	0	42	25	42	0	0	0	0	0	0	0	0	0	0	0	0	0	0	0	0	0	0	17	25	0	7	0	0	0	0	0	0	0	0	0	0	0	0	0	0	0	0	0	0	15
2005	15-10-1-008	4	50	41	0	41	30	41	0	0	0	0	0	0	0	0	0	0	0	0	0	0	0	0	0	0	0	1	0	0	0	0	11	29	0	10	0	0	0	0	0	0	0	0	0	0	0	0	15
2005	15-10-1-008	5	40	32	0	32	17	32	0	0	0	0	0	0	0	0	0	0	0	0	0	0	0	0	0	0	0	0	0	0	0	0	16	17	0	8	0	0	0	0	0	0	0	0	0	0	0	0	15
2005	15-10-1-008	6	60	50	0	50	54	50	0	0	0	0	0	0	0	0	0	0	0	0	0	0	0	0	0	0	0	0	0	0	0	0	26	20	0	11	0	0	0	0	0	0	0	0	0	0	0	0	15
2005	15-10-1-008	7	30	27	0	27	8	27	0	0	0	0	0	0	0	0	0	0	0	0	0	0	0	0	0	0	0	0	0	0	0	0	19	12	0	4	0	0	0	0	0	0	0	0	0	0	0	0	15
2005	15-10-1-008	8	40	36	0	36	24	36	0	0	0	0	0	0	0	0	0	0	0	0	0	0	0	0	0	0	0	0	0	0	0	0	11	24	0	9	0	0	0	0	0	0	0	0	0	0	0	0	15
2005	15-10-1-008	9	50	37	0	37	20	37	0	0	0	0	0	0	0	0	0	0	0	0	0	0	0	0	0	0	0	0	0	0	0	0	18	20	0	15	0	0	0	0	0	0	0	0	0	0	0	0	15
2005	15-10-1-008	10	50	46	0	46	25	46	0	0	0	0	0	0	0	0	0	0	0	0	0	0	0	0	0	0	0	0	0	0	0	0	21	24	0	2	0	0	0	0	0	0	0	0	0	0	0	0	15
2005	15-10-1-008	11	40	33	0	33	23	33	0	0	0	0	0	0	0	0	0	0	0	0	0	0	0	0	0	0	0	0	0	0	0	0	10	23	0	9	0	0	0	0	0	0	0	0	0	0	0	0	15
2005	15-10-1-008	12	50	42	0	42	22	42	0	0	0	0	0	0	0	0	0	0	0	0	0	0	0	0	0	0	20	22	0	9	0	0	0	0	0	0	0	0	0	0	0	0	1	0	0	0	0	0	15
2005	02-10-1-013	2	18	11	0	11	11	11	0	17	0	0	0	0	0	0	0	0	0	0	0	0	0	0	0	0	0	13	7	5	0	0	0	11	0	4	0	0	0	0	0	0	0	0	0	0	0	0	2
2005	02-10-1-013	3	21	13	0	13	13	13	0	12	10	0	0	0	0	0	0	0	0	0	0	1	0	0	0	0	0	10	5	6	0	0	0	14	0	3	0	0	0	0	0	0	0	0	0	0	0	0	2
2005	02-10-1-013	4	18	13	0	13	13	13	0	13	0	0	0	0	0	0	0	0	0	0	0	0	0	0	0	0	0	13	0	0	0	0	0	14	0	0	0	0	0	0	0	0	0	0	0	0	0	0	2
2005	02-10-1-013	5	12	11	0	11	11	11	0	17	0	0	0	0	0	2	0	0	0	0	0	0	0	0	0	0	0	16	1	0	0	0	0	15	0	1	0	0	0	0	0	0	0	0	0	0	0	0	2
2005	02-10-1-013	6	43	28	0	28	28	28	0	13	0	0	0	0	0	0	0	0	0	0	0	2	0	0	0	0	0	16	9	0	0	0	0	23	0	2	0	0	0	0	0	0	0	0	0	0	0	0	2
2005	02-10-1-013	7	33	25	0	25	25	25	0	2	0	4	0	0	0	0	0	0	0	0	0	3	0	0	0	0	0	4	1	0	0	0	1	15	0	20	0	0	0	0	0	0	0	0	0	0	0	0	2
2005	02-10-1-013	9	23	15	0	15	11	15	1	5	3	0	0	0	0	0	0	0	0	0	2	1	0	0	0	0	0	7	0	0	0	0	2	12	0	4	0	0	0	0	0	0	0	0	0	0	0	0	2
2005	02-10-1-013	10	26	18	0	18	18	18	0	6	0	0	0	0	0	0	0	0	0	0	0	5	8	0	0	0	0	6	0	0	0	0	0	7	0	3	0	0	0	0	0	0	0	0	0	0	0	0	2
2005	02-10-1-013	11	21	12	0	12	12	12	0	9	0	0	0	0	0	0	0	0	0	0	0	9	0	0	0	0	0	8	4	4	0	0	0	7	0	2	0	0	0	0	0	0	0	0	0	0	0	0	2
2005	02-10-1-013	12	28	21	0	21	21	21	0	7	2	0	0	0	0	0	0	0	0	0	0	2	0	0	0	0	0	8	2	0	0	0	0	11	6	3	0	0	0	0	0	0	0	0	0	0	0	0	2
2005	07-10-1-001	4	101	63	1	64	59	65	0	2	0	0	0	0	0	0	0	0	0	0	0	5	0	0	0	0	0	10	0	0	0	0	0	47	0	0	0	0	0	0	0	0	0	0	2	0	1	0	7
2005	07-10-1-001	6	110	70	1	71	68	73	0	4	0	0	0	0	0	0	0	0	0	0	0	5	0	0	0	0	0	12	0	1	0	0	0	43	4	5	0	0	0	0	0	0	0	0	0	0	0	0	7
2005	07-10-1-001	8	88	56	0	56	56	1	0	2	0	0	0	0	0	0	0	0	0	0	0	7	0	0	0	0	0	12	0	0	0	0	0	42	2	3	0	0	0	0	0	0	0	0	0	0	0	0	7
2005	07-10-1-001	9	60	36	1	37	37	39	0	2	0	0	0	0	0	0	0	0	0	0	0	3	0	0	0	0	0	7	0	1	0	0	0	28	0	0	0	0	0	0	0	0	0	0	0	0	0	0	7
2005	07-10-1-001	10	77	42	1	43	43	47	0	1	0	0	0	2	0	0	0	0	0	0	0	1	0	0	0	0	1	10	0	0	0	2	0	34	0	5	0	0	0	0	0	0	0	0	0	0	0	0	7
2005	07-10-1-001	11	60	26	1	27	27	27	0	0	0	0	0	0	0	0	0	0	0	0	0	1	1	0	0	0	0	3	3	0	0	0	0	26	0	1	0	0	0	0	0	0	1	0	0	0	0	0	7
2005	07-10-1-001	12	101	64	0	64	66	66	0	3	2	0	0	0	0	0	3	0	0	0	0	10	0	0	0	0	0	5	2	0	0	0	0	47	3	6	0	0	0	0	0	0	1	0	0	0	0	0	7
2005	11-10-1-018	2	12	10	0	10	9	10	0	0	0	0	0	0	0	0	0	0	0	0	0	0	0	0	0	0	0	0	0	0	0	0	0	10	0	3	0	0	0	0	0	0	0	0	0	0	0	0	11
2005	11-10-1-018	3	23	20	0	20	19	20	0	0	0	0	0	0	0	0	0	0	0	0	0	0	0	0	0	0	0	0	0	5	0	0	1	17	0	3	0	0	0	0	0	0	0	0	0	0	0	0	11
2005	11-10-1-018	4	33	29	0	29	29	29	0	0	0	0	0	0	0	0	0	0	0	0	0	0	0	0	0	0	0	0	0	0	0	0	0	28	0	9	0	0	0	0	0	0	2	0	0	0	0	0	11
2005	11-10-1-018	7	30	26	0	26	26	26	0	0	0	0	0	0	0	0	0	0	0	0	0	0	0	0	0	0	0	0	0	0	0	0	0	30	0	2	0	0	0	0	0	0	0	0	0	0	0	0	11
2005	11-10-1-018	8	35	33	0	33	33	33	0	0	0	0	0	0	0	0	0	0	0	0	0	0	0	0	0	0	0	0	0	0	0	0	12	20	0	7	0	0	0	0	0	0	1	0	0	0	0	0	11
2005	11-10-1-018	9	15	13	0	13	9	13	0	0	0	0	0	0	0	0	0	0	0	0	0	0	0	0	0	0	0	0	0	0	0	0	4	8	0	6	0	0	0	0	0	0	0	0	0	0	0	0	11
2005	11-10-1-018	10	14	13	0	13	9	13	0	0	0	0	0	0	0	0	0	0	0	0	0	0	0	0	0	0	0	0	0	0	0	0	4	8	0	0	0	0	0	0	0	0	0	0	0	0	0	0	11
2005	11-10-1-018	11	12	11	0	11	11	11	0	0	0	0	0	0	0	0	0	0	0	0	0	0	0	0	0	0	0	0	0	0	0	0	2	7	0	7	0	0	0	0	0	0	0	0	0	0	0	0	11
2005	30-10-1-021	1	99	38	0	38	38	38	0	0	0	0	0	0	0	0	0	0	0	0	0	0	0	0	0	0	0	22	0	0	0	0	0	12	0	0	0	0	0	0	0	0	0	0	0	0	0	0	30
2005	30-10-1-021	2	120	45	0	45	45	45	0	0	0	0	0	0	0	0	0	0	0	0	0	0	0	0	0	0	0	14	0	0	0	0	0	20	0	0	0	0	0	0	0	0	0	0	0	0	0	0	30
2005	30-10-1-021	4	50	19	0	19	19	19	0	0	0	0	0	0	0	0	0	0	0	0	0	0	0	0	0	0	0	8	0	0	0	0	0	9	0	0	0	0	0	0	0	0	0	0	0	0	0	0	30
2005	30-10-1-021	5	45	14	0	14	14	14	0	0	0	0	0	0	0	0	0	0	0	0	0	0	0	0	0	0	0	11	0	0	0	0	0	1	0	0	0	0	0	0	0	0	0	0	0	0	0	0	30
2005	30-10-1-021	6	64	23	0	23	23	23	0	0	0	0	0	0	0	0	0	0	0	0	0	0	0	0	0	0	0	13	0	0	0	0	0	10	0	0	0	0	0	0	0	0	0	0	0	0	0	0	30
2005	30-10-1-021	7	57	19	0	19	19	19	0	0	0	0	0	0	0	0	0	0	0	0	0	0	0	0	0	0	0	11	0	0	0	0	0	5	0	0	0	0	0	0	0	0	0	0	0	0	0	0	30
2005	30-10-1-021	8	94	35	0	35	35	35	0	0	0	0	0	0	0	0	0	0	0	0	0	0	0	0	0	0	0	23	0	0	0	0	0	12	0	0	0	0	0	0	0	0	0	0	0	0	0	0	30
2005	30-10-1-021	9	107	47	0	47	47	47	0	0	0	0	0	0	0	0	0	0	0	0	0	0	0	0	0	0	0	29	0	0	0	0	0	21	0	0	0	0	0	0	0	0	0	0	0	0	0	0	30
2005	30-10-1-021	11	110	42	0	42	42	42	0	0	0	0	0	0	0	0	0	0	0	0	0	0	0	0	0	0	0	30	0	0	0	0	0	9	0	0	0	0	0	0	0	0	0	0	0	0	0	0	30
2005	30-10-1-021	12	116	37	0	37	37	37	0	0	0	0	0	0	0	0	0	0	0	0	0	0	0	0	0	0	0	34	0	0	0	0	0	4	0	0	0	0	0	0	0	0	0	0	0	0	0	0	30
2005	05-12-1-002	10	8	6	0	6	2	4	0	0	0	0	0	0	0	0	0	0	0	0	4	3	0	0	0	0	0	0	0	0	0	0	0	0	0	0	0	0	0	0	0	0	0	0	0	0	0	0	5
2005	05-12-1-002	11	30	18	2	20	9	20	1	0	0	0	0	0	0	0	0	0	0	0	0	0	0	0	0	0	0	0	0	0	0	0	8	4	0	0	0	0	0	0	0	0	0	0	0	0	0	0	5
2005	15-10-1-023	1	0	0	0	0	0	0	0	10	0	4	0	0	0	0	0	0	0	0	0	6	0	2	0	0	0	0	0	0	0	0	0	0	0	0	0	0	0	0	0	0	0	0	0	0	0	0	15
2005	15-10-1-023	2	0	0	0	0	0	0	0	0	0	0	0	0	0	0	0	0	0	0	0	0	0	0	0	0	0	0	0	0	0	0	0	0	0	0	0	0	0	0	0	0	0	0	0	0	0	0	15
2005	15-10-1-023	3	0	0	0	0	0	0	0	2	0	0	0	0	0	0	0	0	0	0	0	2	0	0	0	0	0	0	0	0	0	0	0	0	0	0	0	0	0	0	0	0	0	0	0	0	0	0	15
2005	15-10-1-023	4	0	0	0	0	0	0	0	14	0	7	0	0	0	0	0	0	0	0	0	14	0	7	0	0	0	0	0	0	0	0	0	0	0	0	0	0	0	0	0	0	0	0	0	0	0	0	15
2005	15-10-1-023	5	0	0	0	0	0	0	0	10	0	2	0	0	0	2	0	0	0	0	0	12	0	2	0	0	0	0	0	0	0	0	0	0	0	0	0	0	0	0	0	0	0	0	0	0	0	0	15
2005	15-10-1-023	6	0	0	0	0	0	0	0	2	0	0	0	0	0	0	0	0	0	0	0	2	0	0	0	0	0	0	0	0	0	0	0	0	0	0	0	0	0	0	0	0	0	0	0	0	0	0	15
2005	15-10-1-023	7	0	0	0	0	0	0	0	0	0	0	0	0	0	0	0	0	0	0	0	0	0	0	0	0	0	0	0	0	0	0	0	0	0	0	0	0	0	0	0	0	0	0	0	0	0	0	15
2005	15-10-1-023	11	0	0	0	0	0	0	0	3	0	0	0	0	0	2	0	0	0	0	0	5	0	0	0	0	0	0	0	0	0	0	0	0	0	0	0	0	0	0	0	0	0	0	0	0	0	0	15
2005	15-10-1-023	12	0	0	0	0	0	0	0	1	0	0	0	0	0	0	0	0	0	0	0	1	0	0	0	0	0	0	0	0	0	0	0	0	0	0	0	0	0	0	0	0	0	0	0	0	0	0	15
2005	24-03-1-010	4	94	50	0	50	50	50	0	0	0	0	0	0	0	0	0	0	0	0	0	20	0	3	0	0	0	11	0	0	0	0	0	0	0	0	0	0	0	0	0	0	0	0	0	0	0	0	24
2005	24-03-1-010	6	91	46	0	46	46	46	0	0	0	0	0	0	0	0	0	0	0	0	0	22	0	5	0	0	0	13	0	0	0	0	0	0	0	0	0	0	0	0	0	0	0	0	0	0	0	0	24
2005	24-03-1-010	7	58	28	17	45	45	45	0	1	0	50	0	0	0	0	0	0	0	0	0	25	0	13	0	0	0	7	0	0	0	0	0	0	0	0	0	0	0	0	0	0	0	0	0	0	0	0	24
2005	24-03-1-010	8	81	25	8	33	33	33	0	2	0	0	0	0	0	0	0	0	0	0	0	19	0	18	0	0	0	2	0	0	0	0	0	0	0	0	0	0	0	0	0	0	0	0	0	0	0	0	24
2005	24-03-1-010	9	103	49	0	49	49	49	0	4	0	0	0	0	0	0	0	0	0	0	0	29	0	12	0	0	0	7	0	0	0	0	0	0	0	0	0	0	0	0	0	0	0	0	0	0	0	0	24
2005	24-03-1-010	10	96	54	0	54	54	54	0	4	0	0	0	0	0	0	0	0	0	0	0	36	0	17	0	0	0	11	0	0	0	0	0	0	0	0	0	0	0	0	0	0	0	0	0	0	0	0	24
2005	24-03-1-010	11	91	43	0	43	43	43	0	1	0	2	0	0	0	0	0	0	0	0	0	19	0	1	0	0	0	2	0	1	0	0	0	0	0	0	0	0	0	0	0	0	0	0	0	0	0	0	24
2005	11-10-1-026	3	38	34	0	34	34	34	0	0	0	0	0	0	0	0	0	0	0	0	0	4	0	0	0	0	0	1	0	0	0	0	0	29	0	10	0	0	0	0	0	0	0	0	0	0	0	0	11
2005	11-10-1-026	4	48	45	0	45	45	45	0	0	0	0	0	0	0	0	0	0	0	0	0	22	0	3	0	0	0	0	0	1	0	0	0	23	0	16	0	0	0	0	0	0	0	0	0	0	0	0	11
2005	11-10-1-026	6	57	55	0	55	54	55	0	0	0	0	0	0	0	0	0	0	0	0	1	5	0	1	0	0	0	0	0	0	0	0	0	19	0	15	0	0	0	0	0	0	0	0	0	0	0	0	11
2005	16-10-1-005	1	30	27	0	27	27	27	0	0	0	0	0	0	0	0	0	0	0	0	0	9	0	0	0	0	0	0	0	0	0	0	0	17	0	4	0	0	0	0	0	0	0	0	0	0	0	0	16
2005	16-10-1-005	2	19	15	0	15	15	15	0	0	0	0	0	0	0	0	0	0	0	0	0	7	0	4	0	0	0	0	0	0	0	0	0	11	0	0	0	0	0	0	0	0	0	0	0	0	0	0	16
2005	16-10-1-005	3	39	35	0	35	35	35	0	0	0	0	0	0	0	0	0	0	0	0	0	5	0	0	0	0	0	0	0	0	0	0	0	30	0	2	0	0	0	0	0	0	0	0	0	0	0	0	16
2005	16-10-1-005	4	35	30	0	30	30	30	0	0	0	0	0	0	0	0	0	0	0	0	0	10	0	0	0	0	0	0	0	0	0	0	0	19	0	8	0	0	0	0	0	0	0	0	0	0	0	0	16
2005	16-10-1-005	5	35	30	0	30	30	30	0	0	0	0	0	0	0	0	0	0	0	0	0	8	0	4	0	0	0	0	0	0	0	0	0	22	0	1	0	0	0	0	0	0	0	0	0	0	0	0	16
2005	16-10-1-005	6	23	21	0	21	21	0	0	5	0	0	0	0	0	0	0	0	0	0	0	7	0	0	0	0	0	0	0	0	0	0	0	18	0	0	0	0	0	0	0	0	0	0	0	0	0	0	16
2005	16-10-1-005	7	35	33	0	33	33	33	0	3	0	0	0	0	0	0	0	0	0	0	0	8	0	0	0	0	0	0	0	0	0	0	0	28	0	4	0	0	0	0	0	0	0	0	0	0	0	0	16
2005	16-10-1-005	8	28	24	0	24	24	24	0	0	0	0	0	0	0	0	0	0	0	0	24	9	0	0	0	0	0	0	0	0	0	0	0	16	0	0	0	0	0	0	0	0	0	0	0	0	0	0	16
2005	16-10-1-005	9	36	30	0	30	30	30	0	0	0	0	0	0	0	0	0	0	0	0	30	6	0	0	0	0	0	0	0	0	0	0	0	23	0	2	0	0	0	0	0	0	0	0	0	0	0	0	16
2005	16-10-1-005	10	20	17	0	17	17	17	0	0	0	0	0	0	0	0	0	0	0	0	0	4	0	0	0	0	0	0	0	0	0	0	0	10	0	1	0	0	0	0	0	0	0	0	0	0	0	0	16
2005	16-10-1-005	11	28	25	0	25	25	25	0	0	0	0	0	0	0	0	0	0	0	0	0	9	0	0	0	0	0	0	0	0	0	0	0	14	0	2	0	0	0	0	0	0	0	0	0	0	0	0	16
2005	16-10-1-005	12	37	33	0	33	33	33	0	0	0	0	0	0	0	0	0	0	0	0	0	4	0	0	0	0	0	0	0	0	0	0	0	26	3	4	0	0	0	0	0	0	0	0	0	0	0	0	16
2005	24-03-1-006	1	27	17	0	17	4	17	0	0	0	0	0	0	0	0	0	0	0	0	0	4	0	0	0	0	5	0	0	0	0	0	0	0	0	0	0	0	1	0	0	0	0	0	0	0	0	0	24
2005	24-03-1-006	3	14	13	0	13	6	13	0	0	0	0	0	0	0	0	0	0	0	0	0	6	0	0	0	0	0	0	0	0	0	0	0	0	0	0	0	0	0	0	0	0	0	0	0	0	0	0	24
2005	24-03-1-006	4	36	25	0	25	17	25	0	1	0	0	0	0	0	0	0	0	0	0	0	17	0	0	0	0	1	0	0	0	0	0	0	0	0	0	0	0	0	0	0	0	0	0	0	0	0	0	24
2005	24-03-1-006	5	40	23	0	23	15	23	0	0	0	0	0	0	0	0	0	0	0	0	0	15	0	0	0	0	2	0	0	0	0	0	0	0	0	0	0	0	0	0	0	0	0	0	0	0	0	0	24
2005	24-03-1-006	6	27	17	0	17	15	17	0	3	0	0	0	0	0	0	0	0	0	0	0	18	0	0	0	0	2	0	0	0	0	0	0	0	0	0	0	0	0	0	0	0	0	0	0	0	0	0	24
2005	24-03-1-006	7	26	20	0	20	11	20	0	5	0	50	0	0	0	0	0	0	0	0	0	15	0	6	0	0	0	0	0	0	0	0	0	0	0	0	0	0	0	0	0	0	0	0	0	0	0	0	24
2005	24-03-1-006	8	12	11	0	11	11	11	0	0	0	0	0	0	0	0	0	0	0	0	0	11	0	0	0	0	0	0	0	0	0	0	0	0	0	0	0	0	0	0	0	0	0	0	0	0	0	0	24
2005	24-03-1-006	9	17	13	0	13	6	13	0	0	0	0	0	0	0	0	0	0	0	0	0	6	0	10	0	0	0	0	0	0	0	0	0	0	0	0	0	0	0	0	0	0	0	0	0	0	0	0	24
2005	24-03-1-006	11	36	20	0	20	16	18	0	2	0	0	0	0	0	0	0	0	0	0	0	16	0	9	0	0	0	2	0	0	0	0	0	0	0	0	0	0	0	0	0	0	0	0	0	0	0	0	24
2005	26-10-1-045	1	0	0	0	0	0	0	0	0	0	0	0	0	3	7	0	0	0	0	3	7	0	0	0	0	0	0	0	0	0	0	0	0	0	0	0	0	0	0	0	0	0	0	0	0	0	0	26
2005	26-10-1-045	2	0	0	0	0	0	0	0	0	0	0	0	0	3	3	0	0	0	0	2	3	0	0	0	0	0	0	0	0	0	0	0	0	0	0	0	0	0	0	0	0	0	0	0	0	0	0	26
2005	26-10-1-045	3	0	0	0	0	0	0	0	1	0	0	0	0	16	6	0	0	0	0	14	7	0	0	0	0	0	0	0	0	0	0	0	0	0	0	0	0	0	0	0	0	0	0	0	0	0	0	26
2005	26-10-1-045	4	0	0	0	0	0	0	0	2	0	0	0	0	2	8	0	0	0	0	2	9	0	0	0	0	0	0	0	0	0	0	0	0	0	0	0	0	0	0	0	0	0	0	0	0	0	0	26
2005	26-10-1-045	5	0	0	0	0	0	0	0	0	0	0	0	0	3	12	0	0	0	0	3	11	0	0	0	0	0	0	0	0	0	0	0	0	0	0	0	0	0	0	0	0	0	0	0	0	0	0	26
2005	26-10-1-045	6	0	0	0	0	0	0	0	0	0	0	0	0	2	14	0	0	0	0	0	14	0	0	0	0	0	0	0	0	0	0	0	0	0	0	0	0	0	0	0	0	0	0	0	0	0	0	26
2005	26-10-1-045	7	0	0	0	0	0	0	0	0	0	0	0	0	7	0	0	0	0	0	7	0	0	0	0	0	0	0	0	0	0	0	0	0	0	0	0	0	0	0	0	0	0	0	0	0	0	0	26
2005	26-10-1-045	8	0	0	0	0	0	0	0	0	0	0	0	0	5	5	0	0	0	0	4	5	0	0	0	0	0	0	0	0	0	0	0	0	0	0	0	0	0	0	0	0	0	0	0	0	0	0	26
2005	05-10-1-010	2	163	150	1	163	153	153	0	0	0	0	0	0	0	1	0	0	0	0	1	157	24	87	0	0	1	40	20	16	0	0	0	117	8	71	0	0	0	0	10	0	0	0	0	0	0	0	5
2005	09-10-1-015	1	4	4	0	4	0	4	0	0	0	0	0	0	0	0	0	0	0	0	4	0	0	0	0	0	0	0	0	0	0	0	0	0	0	0	0	0	0	0	0	0	0	0	0	0	0	0	9
2005	09-10-1-015	2	5	5	0	5	0	5	0	0	0	0	0	0	0	0	0	0	0	0	4	0	0	0	0	0	0	0	0	0	0	0	1	0	0	0	0	0	0	0	0	0	0	0	0	0	0	0	9
2005	09-10-1-015	3	2	2	0	2	0	2	0	0	0	0	0	0	0	0	0	0	0	0	1	0	0	0	0	0	0	0	0	0	0	0	1	0	0	0	0	0	0	0	0	0	0	0	0	0	0	0	9
2005	09-10-1-015	4	4	4	0	4	0	4	0	0	0	0	0	0	0	0	0	0	0	0	2	0	0	0	0	0	0	0	0	0	0	0	2	0	0	0	0	0	0	0	0	0	0	0	0	0	0	0	9
2005	09-10-1-015	5	2	2	0	2	0	2	0	0	0	0	0	0	0	0	0	0	0	0	1	0	0	0	0	0	0	0	0	0	0	0	1	0	0	0	0	0	0	0	0	0	0	0	0	0	0	0	9
2005	09-10-1-015	6	3	3	0	3	0	3	0	0	0	0	0	0	0	0	0	0	0	0	3	0	0	0	0	0	0	0	0	0	0	0	0	0	0	0	0	0	0	0	0	0	0	0	0	0	0	0	9
2005	09-10-1-015	7	3	3	0	3	0	3	0	0	0	0	0	0	0	2	0	0	0	0	3	2	0	0	0	0	0	0	0	0	0	0	0	0	0	0	0	0	0	0	0	0	0	0	0	0	0	0	9
2005	09-10-1-015	8	6	6	0	6	0	6	0	0	0	0	0	0	0	0	0	0	0	0	2	0	0	0	0	0	0	0	0	0	0	0	4	0	0	0	0	0	0	0	0	0	0	0	0	0	0	0	9
2005	09-10-1-015	9	0	0	0	0	0	0	0	0	0	0	0	0	0	0	0	0	0	0	0	0	0	0	0	0	0	0	0	0	0	0	0	0	0	0	0	0	0	0	0	0	0	0	0	0	0	0	9
2005	09-10-1-015	10	1	1	0	1	0	1	0	0	0	0	0	0	0	0	0	0	0	0	1	0	0	0	0	0	0	0	0	0	0	0	0	0	0	0	0	0	0	0	0	0	0	0	0	0	0	0	9
2005	09-10-1-015	11	3	3	0	3	0	3	0	0	0	0	0	0	0	0	0	0	0	0	3	0	0	0	0	0	0	0	0	0	0	0	0	0	0	0	0	0	0	0	0	0	0	0	0	0	0	0	9
2005	09-10-1-015	12	2	2	0	2	0	2	0	0	0	0	0	0	0	0	0	0	0	0	0	0	0	0	0	0	0	0	0	0	0	0	2	0	0	0	0	0	0	0	0	0	0	0	0	0	0	0	9
2005	30-07-1-001	3	32	16	0	16	4	17	0	0	0	5	0	0	0	0	0	0	0	0	0	15	0	10	0	0	0	6	0	0	0	0	0	0	0	0	0	0	0	0	0	0	0	0	0	0	0	0	30
2005	30-07-1-001	4	25	9	0	9	9	9	0	12	2	0	0	0	0	0	0	0	0	0	0	12	2	2	0	0	0	5	0	2	0	0	0	0	0	0	0	0	0	0	0	0	0	0	0	0	1	0	30
2005	30-07-1-001	5	42	23	0	23	17	24	0	12	10	6	0	0	0	0	0	0	0	0	0	10	10	0	0	0	0	14	0	6	0	0	0	0	0	0	0	0	0	0	1	0	0	0	0	0	0	0	30
2005	30-07-1-001	6	40	18	0	18	14	18	0	9	2	0	0	0	0	0	0	0	0	0	0	15	1	0	0	0	0	5	1	0	0	0	0	0	0	0	0	0	0	0	0	0	1	0	0	0	0	0	30
2005	30-07-1-001	7	62	27	0	27	27	28	0	14	0	4	0	0	0	0	0	0	0	0	0	28	0	3	0	0	0	11	0	1	0	0	0	0	0	0	0	0	0	0	0	0	0	0	0	0	0	0	30
2005	30-07-1-001	8	52	18	0	18	14	18	0	18	11	0	0	0	0	2	0	0	0	0	0	28	11	9	0	0	0	12	0	0	0	0	0	1	0	0	0	0	0	0	0	0	1	0	0	0	0	0	30
2005	30-07-1-001	9	45	20	0	20	20	20	0	4	1	0	0	30	0	0	0	0	0	0	0	21	1	4	0	18	0	1	0	0	0	0	0	0	0	0	0	0	0	0	1	0	0	0	0	0	0	0	30
2005	30-07-1-001	10	0	0	0	0	0	0	0	28	0	17	0	0	0	0	0	0	0	0	0	30	0	13	0	0	0	6	0	0	0	0	0	2	0	0	0	0	0	0	0	0	0	0	0	0	0	0	30
2005	30-07-1-001	12	0	0	0	0	0	0	0	36	0	0	0	0	0	0	0	0	0	0	0	25	0	0	0	0	0	7	0	0	0	0	0	0	0	0	0	0	0	0	0	0	0	0	0	0	0	0	30
2005	05-10-1-009	5	56	37	0	37	34	37	0	1	0	0	0	0	0	0	0	0	0	0	1	34	0	4	0	0	0	1	0	0	0	0	0	0	0	0	0	0	0	0	0	0	0	0	0	0	0	0	5
2005	05-10-1-009	7	35	18	0	19	20	20	1	2	2	0	0	0	0	0	0	0	0	0	6	18	2	10	0	0	0	4	1	9	0	0	0	0	0	0	0	0	0	0	0	0	0	0	0	0	0	0	5
2005	05-10-1-009	8	50	46	4	50	0	46	0	12	1	0	0	0	0	0	2	0	0	0	0	50	5	18	0	0	0	4	0	0	0	0	0	0	0	0	0	0	0	0	0	0	1	0	0	0	0	0	5
2005	05-10-1-009	9	47	35	12	47	35	35	0	6	4	0	0	0	0	0	0	0	0	0	3	35	11	14	0	0	0	6	11	10	0	0	0	0	0	0	0	0	0	0	0	0	0	0	0	0	0	0	5
2005	05-10-1-009	11	54	32	2	34	31	33	0	8	0	0	0	0	0	0	0	0	0	0	1	33	2	9	0	0	0	6	0	0	0	0	0	0	0	0	0	0	0	0	0	0	0	0	0	0	0	0	5
2005	05-10-1-009	12	50	49	0	49	46	49	0	13	4	0	0	0	0	0	0	0	0	0	0	44	4	6	0	0	1	5	1	0	0	0	0	0	0	0	0	0	0	0	0	0	0	0	0	0	0	0	5
2005	07-03-1-008	1	40	23	3	26	26	26	0	0	0	0	0	0	0	0	0	0	0	0	0	20	0	0	0	0	0	0	0	0	0	0	0	0	0	0	0	0	0	0	0	0	0	0	0	0	0	0	7
2005	07-03-1-008	2	21	8	4	12	12	12	0	0	0	0	0	0	0	0	0	0	0	0	0	0	0	0	0	0	0	0	0	0	0	0	0	0	0	0	0	0	0	0	0	0	0	0	0	0	0	0	7
2005	07-03-1-008	3	40	16	8	24	23	24	0	0	0	0	0	0	0	0	0	0	0	0	0	14	0	1	0	0	0	2	0	0	0	0	0	0	0	0	0	0	1	1	0	0	0	1	0	0	0	0	7
2005	07-03-1-008	5	52	23	12	35	35	35	0	0	0	0	0	0	0	0	0	0	0	0	0	22	0	0	0	0	0	5	0	0	0	0	0	0	0	0	0	0	0	0	0	0	0	0	0	0	0	0	7
2005	07-03-1-008	6	48	17	11	28	28	28	0	0	0	0	0	0	0	0	0	0	0	0	0	23	0	2	0	0	0	0	0	0	0	0	0	0	0	0	0	0	0	0	0	0	0	0	0	0	0	0	7
2005	07-03-1-008	7	27	15	5	20	20	20	0	0	0	0	0	0	0	0	0	0	0	0	0	22	0	0	0	0	0	0	0	0	0	0	0	0	0	0	0	0	0	0	0	0	0	0	0	0	0	0	7
2005	07-03-1-008	8	50	28	4	32	32	32	0	0	0	0	0	0	0	0	0	0	0	0	0	28	0	0	0	0	0	0	0	0	0	0	0	0	0	0	0	0	0	0	0	0	0	0	0	0	4	0	7
2005	07-03-1-008	9	39	15	3	18	18	18	0	0	0	0	0	0	0	0	0	0	0	0	0	11	0	1	0	0	0	0	0	0	0	0	0	0	0	0	0	0	0	0	0	0	0	0	0	0	1	1	7
2005	07-03-1-008	10	64	39	0	39	39	39	0	0	0	0	0	0	0	0	0	0	0	0	0	13	0	0	0	0	0	0	0	0	0	0	0	0	0	0	0	0	0	0	0	0	1	0	0	0	1	0	7
2005	02-04-1-004	1	35	14	20	34	34	35	0	1	0	0	0	0	0	4	0	0	0	0	0	30	0	0	0	0	0	5	0	0	0	0	0	7	0	0	0	0	0	0	0	0	1	0	0	0	0	0	2
2005	02-04-1-004	2	75	21	23	44	44	44	0	5	6	0	0	0	0	4	0	0	0	0	0	34	9	11	0	0	0	3	0	0	0	0	0	4	0	0	0	0	0	0	0	0	0	0	0	0	0	0	2
2005	02-04-1-004	4	72	18	36	54	53	54	0	12	0	0	0	0	0	9	0	0	0	0	0	47	0	0	0	0	0	8	0	0	0	0	0	7	0	0	0	0	0	0	0	0	1	0	0	0	0	0	2
2005	02-04-1-004	5	52	27	14	41	41	41	0	1	0	0	0	0	0	6	11	0	0	0	0	38	2	0	0	0	0	9	9	0	0	0	0	10	0	0	0	0	0	0	0	0	0	0	0	0	0	0	2
2005	02-04-1-004	6	62	29	16	45	45	46	0	7	7	0	0	0	0	7	0	0	0	0	0	43	7	3	0	0	0	5	1	0	0	0	0	1	0	0	0	0	0	0	0	0	0	0	0	0	0	0	2
2005	02-04-1-004	7	37	16	21	37	36	37	0	8	9	0	0	0	0	1	1	12	0	0	0	34	10	0	0	0	0	9	0	2	0	0	0	7	0	0	0	0	0	0	0	0	0	0	0	0	0	0	2
2005	02-04-1-004	9	46	18	11	29	29	29	0	4	0	0	0	0	0	3	0	0	0	0	0	34	0	8	0	0	0	7	0	0	0	0	0	3	0	0	0	0	0	0	0	0	0	0	0	0	0	0	2
2005	02-04-1-004	10	71	21	22	43	44	44	0	6	4	0	0	0	0	6	1	0	0	0	0	35	13	8	0	0	0	4	0	4	0	0	0	7	0	0	0	0	0	0	0	0	0	0	0	0	0	0	2
2005	02-04-1-004	12	45	14	13	27	28	28	0	4	0	0	0	0	0	1	0	0	0	0	0	20	0	19	0	0	0	12	0	0	0	0	0	6	0	0	0	0	0	0	0	0	2	0	0	0	0	0	2
2005	20-03-1-007	11	21	21	0	21	21	21	0	0	0	0	0	0	0	1	0	0	0	0	0	10	0	4	0	0	0	1	0	0	0	0	0	0	0	0	0	0	1	0	0	0	0	0	0	0	0	0	20
2005	11-10-1-025	1	11	7	3	10	10	10	0	0	0	0	0	0	0	0	0	0	0	0	0	2	0	0	0	0	0	0	0	0	0	0	0	4	0	2	0	0	0	0	0	0	0	0	0	0	0	0	11
2005	11-10-1-025	2	15	15	0	15	15	15	0	0	0	0	0	0	0	0	0	0	0	0	0	0	0	0	0	0	0	0	0	0	0	0	0	16	0	0	0	0	0	0	0	0	0	0	0	0	0	0	11
2005	11-10-1-025	3	28	25	3	28	28	28	0	0	0	0	0	0	0	2	0	0	0	0	0	5	0	0	0	0	0	0	0	0	0	0	5	17	0	4	0	0	0	0	0	0	0	0	0	0	0	0	11
2005	11-10-1-025	4	35	35	0	35	35	35	0	0	0	0	0	0	0	0	0	0	0	0	0	8	0	0	0	0	0	0	0	0	0	0	0	25	0	2	0	0	0	0	0	0	0	0	0	0	0	0	11
2005	11-10-1-025	6	53	48	2	50	49	50	0	0	0	0	0	0	0	4	0	0	0	0	1	10	0	2	0	0	0	0	0	0	0	0	0	39	0	1	0	0	0	0	0	0	0	0	0	0	0	0	11
2005	11-10-1-025	7	23	22	0	22	22	22	0	0	0	0	0	0	0	3	0	0	0	0	0	1	0	0	0	0	0	0	0	0	0	0	0	19	0	0	0	0	0	0	0	0	0	0	0	0	0	0	11
2005	11-10-1-025	8	24	24	0	24	22	24	0	0	0	0	0	0	0	1	0	0	0	0	0	4	0	0	0	0	0	0	0	0	0	0	2	26	0	0	0	0	0	0	0	0	0	0	0	0	0	0	11
2005	11-10-1-025	9	23	22	1	23	19	23	0	0	0	0	0	0	0	0	0	0	0	0	0	2	0	0	0	0	0	0	0	0	0	0	4	19	0	21	0	0	0	0	0	0	0	0	0	0	0	0	11
2005	11-10-1-025	10	14	13	1	14	12	14	0	0	0	0	0	0	0	1	0	0	0	0	0	2	0	0	0	0	0	0	0	0	0	0	2	7	0	0	0	0	0	0	0	0	0	0	0	0	0	0	11
2005	11-10-1-025	11	19	15	4	19	18	19	0	0	0	0	0	0	0	0	0	0	0	0	0	2	0	0	0	0	0	0	0	0	0	0	0	22	0	0	0	0	0	0	0	0	0	0	0	0	0	0	11
2005	11-10-1-025	12	31	30	0	30	29	30	0	0	0	0	0	0	0	2	0	0	0	0	0	3	0	0	0	0	0	0	0	0	0	0	0	17	0	0	0	0	0	0	0	0	0	0	0	0	0	0	11
2005	07-03-1-007	1	22	15	0	15	18	15	0	0	0	0	0	0	0	0	0	0	0	0	0	18	0	0	0	0	0	0	0	0	0	0	0	0	0	0	0	0	0	0	0	0	0	0	0	0	0	0	7
2005	07-03-1-007	2	19	10	0	10	8	10	0	0	0	0	0	0	0	0	0	0	0	0	0	8	0	0	0	0	0	0	0	0	0	0	0	0	0	0	0	0	0	0	0	0	0	0	0	0	0	0	7
2005	07-03-1-007	3	34	19	0	19	14	19	0	0	0	0	0	0	0	0	0	0	0	0	0	14	0	0	0	0	0	0	0	0	0	0	0	0	0	0	0	0	0	0	0	0	0	0	0	0	0	0	7
2005	07-03-1-007	5	34	26	0	26	4	26	0	0	0	0	0	0	0	0	0	0	0	0	0	13	0	0	0	0	0	0	0	0	0	0	0	0	0	0	0	0	1	0	0	0	0	0	0	0	0	0	7
2005	07-03-1-007	6	26	22	0	22	22	21	0	1	0	0	0	0	0	0	0	0	0	0	0	22	0	0	0	0	0	0	0	0	0	0	0	0	0	0	0	0	0	0	0	0	0	0	0	0	0	0	7
2005	07-03-1-007	7	53	29	0	29	30	29	0	0	0	0	0	0	0	0	0	0	0	0	0	30	0	4	0	0	0	0	0	0	0	0	0	0	0	0	0	0	0	0	0	0	0	0	0	0	0	0	7
2005	07-03-1-007	8	33	24	0	24	18	24	0	0	0	0	0	0	0	0	0	0	0	0	0	16	0	0	0	0	0	0	0	0	0	0	0	0	0	0	0	0	0	0	0	0	0	0	0	0	0	0	7
2005	07-03-1-007	9	37	20	0	20	23	20	0	2	0	0	0	0	0	0	0	0	0	0	0	25	0	0	0	0	0	0	0	0	0	0	0	0	0	0	0	0	0	0	0	0	0	0	0	0	0	0	7
2005	07-03-1-007	10	46	23	0	23	21	23	0	0	0	0	0	0	0	0	0	0	0	0	0	21	0	0	0	0	0	0	0	0	0	0	0	0	0	0	0	0	0	0	0	0	0	0	0	0	0	0	7
2005	07-03-1-007	11	43	26	0	26	17	26	0	2	0	0	0	0	0	0	0	0	0	0	0	19	0	0	0	0	0	0	0	0	0	0	0	0	0	0	0	0	0	0	0	0	0	0	0	0	0	0	7
2005	07-03-1-007	12	15	9	0	9	12	9	0	2	0	0	0	0	0	0	0	0	0	0	0	14	0	0	0	0	0	0	0	0	0	0	0	0	0	0	0	0	0	0	0	0	0	0	0	0	0	0	7
2005	11-10-1-034	1	33	29	0	29	29	29	0	3	0	0	0	0	0	0	0	0	0	0	0	21	0	0	0	0	0	0	0	0	0	0	0	11	0	0	0	0	0	0	0	0	0	0	0	0	0	0	11
2005	11-10-1-034	2	28	26	0	26	26	26	0	8	0	0	0	0	0	0	0	0	0	0	0	18	0	4	0	0	0	0	0	0	0	0	0	12	0	4	0	0	0	0	0	0	1	0	0	0	0	0	11
2005	11-10-1-034	3	19	19	0	19	19	19	0	8	0	0	0	0	0	1	0	0	0	0	0	15	0	0	0	0	0	0	0	0	0	0	0	15	0	2	0	0	0	0	0	0	0	0	0	0	0	0	11
2005	11-10-1-034	4	28	23	0	23	23	23	0	4	0	0	0	0	0	0	0	0	0	0	0	14	0	0	0	0	0	0	0	0	0	0	0	13	0	0	0	0	0	0	0	0	0	0	0	0	0	0	11
2005	11-10-1-034	5	15	15	0	15	15	15	0	13	0	0	0	0	0	0	0	0	0	0	0	6	0	0	0	0	0	0	0	0	0	0	0	26	0	0	0	0	0	0	0	0	0	0	0	0	0	0	11
2005	11-10-1-034	6	12	12	0	12	12	12	0	6	0	0	0	0	0	0	0	0	0	0	0	7	0	0	0	0	0	0	0	0	0	0	0	7	0	2	0	0	0	0	0	0	0	0	0	0	0	0	11
2005	11-10-1-034	7	32	30	0	30	30	30	0	0	0	0	0	0	0	4	0	4	0	0	0	16	0	0	0	0	0	0	0	0	0	0	0	18	0	6	0	0	0	0	0	0	0	0	0	0	0	0	11
2005	11-10-1-034	8	31	29	0	29	29	29	0	0	0	0	0	0	0	0	0	3	0	0	0	11	0	2	0	0	0	0	0	0	0	0	0	18	0	11	0	0	0	0	0	0	0	0	0	0	0	0	11
2005	11-10-1-034	9	16	11	0	11	11	11	0	9	0	0	0	0	0	0	0	0	0	0	0	9	0	0	0	0	0	0	0	0	0	0	0	12	0	2	0	0	0	0	0	0	0	0	0	0	0	0	11
2005	11-10-1-034	11	38	23	0	23	23	23	0	6	0	0	0	0	0	0	0	0	0	0	0	13	0	2	0	0	0	0	0	0	0	0	0	11	0	0	0	0	0	0	0	0	0	0	0	0	0	0	11
2005	11-10-1-034	12	22	14	0	14	14	14	0	6	0	0	0	0	0	0	0	0	0	0	0	10	0	0	0	0	0	0	0	0	0	0	0	12	0	5	0	0	0	0	0	0	0	0	0	0	0	0	11
2005	14-10-1-023	1	68	54	0	54	46	54	0	0	0	0	0	0	1	11	0	0	0	0	0	0	8	0	0	0	0	0	0	0	0	0	2	54	3	2	0	0	0	0	0	0	1	0	0	0	0	0	14
2005	14-10-1-023	2	27	23	0	23	22	23	0	0	0	0	0	0	1	2	2	0	0	0	0	1	0	0	0	0	0	0	0	0	0	0	0	31	5	0	0	0	0	0	0	0	0	0	0	0	0	0	14
2005	14-10-1-023	3	38	32	0	32	25	33	0	0	0	0	0	0	0	6	3	0	0	0	0	0	0	0	0	0	0	0	0	0	0	0	0	32	8	17	0	0	0	0	0	0	0	0	0	0	0	0	14
2005	14-10-1-023	4	0	0	0	0	0	0	0	0	0	0	0	0	0	29	1	4	0	0	0	29	1	4	0	0	0	0	0	0	0	0	0	0	0	0	0	0	0	0	0	0	0	0	0	0	0	0	14
2005	14-10-1-023	5	27	21	0	21	13	21	0	0	0	0	0	0	8	4	10	0	0	0	0	3	0	0	0	0	0	0	0	0	0	0	5	25	6	0	0	0	0	0	0	0	0	0	0	0	0	0	14
2005	14-10-1-023	6	54	50	0	50	35	50	0	0	3	0	0	0	4	16	6	0	0	0	0	2	0	0	0	0	0	0	0	0	0	0	5	61	9	8	0	0	0	0	0	0	1	0	0	0	0	0	14
2005	14-10-1-023	7	55	47	0	47	26	47	0	1	0	0	0	0	6	15	0	2	0	0	0	2	0	0	0	0	0	1	0	0	0	0	10	47	0	6	0	14	0	0	0	0	0	0	0	0	0	0	14
2005	14-10-1-023	8	44	32	0	32	19	32	0	1	0	0	0	0	2	10	3	3	0	0	0	2	0	0	0	0	0	0	0	0	0	0	6	45	4	6	0	0	0	0	0	0	1	0	0	0	0	0	14
2005	14-10-1-023	9	59	42	0	42	24	43	0	0	0	0	0	0	0	10	2	5	0	10	0	2	0	0	0	0	0	0	0	0	0	0	5	34	2	7	0	10	0	0	0	0	1	0	0	0	0	0	14
2005	14-10-1-023	10	40	35	0	35	27	35	0	0	4	0	0	0	0	8	5	0	0	0	0	4	1	0	0	0	0	0	0	0	0	0	3	43	17	6	0	0	0	0	0	0	0	0	0	0	0	0	14
2005	14-10-1-023	11	22	20	0	20	10	20	0	0	0	0	0	0	0	8	1	0	0	0	0	0	0	0	0	0	0	0	0	0	0	0	2	26	1	0	0	0	0	0	0	0	0	0	0	0	0	0	14
2005	14-10-1-023	12	48	42	0	42	28	42	0	1	0	0	0	0	4	7	2	0	0	0	0	8	0	0	0	0	0	0	0	0	0	0	5	36	12	10	0	0	1	0	0	0	1	0	0	0	0	0	14
2005	11-10-1-030	3	24	21	0	21	20	21	0	0	0	0	0	0	0	1	0	0	0	0	0	0	0	0	0	0	0	9	0	0	0	0	1	12	0	0	0	0	0	0	0	0	0	0	0	0	0	0	11
2005	11-10-1-030	4	39	37	0	37	37	37	0	0	0	0	0	0	0	0	0	0	0	0	0	0	0	0	0	0	0	11	0	0	0	0	0	26	0	0	0	0	0	0	0	0	0	0	0	0	0	0	11
2005	11-10-1-030	5	36	32	0	32	32	32	0	0	0	0	0	0	0	2	0	0	0	0	0	0	0	0	0	0	0	15	0	0	0	0	0	19	0	2	0	0	0	0	0	0	0	0	0	0	0	0	11
2005	11-10-1-030	6	41	38	0	38	38	38	0	0	0	0	0	0	0	0	0	0	0	0	0	0	0	0	0	0	0	9	0	0	0	0	0	29	0	0	0	0	0	0	0	0	0	0	0	0	0	0	11
2005	11-10-1-030	7	31	28	0	28	28	28	0	3	0	0	0	0	0	0	0	0	0	0	0	0	0	0	0	0	0	12	0	0	0	0	0	19	0	0	0	0	0	0	0	0	0	0	0	0	0	0	11
2005	11-10-1-030	8	34	31	0	31	31	31	0	0	0	0	0	0	0	0	0	0	0	0	0	4	0	0	0	0	0	27	0	0	0	0	0	0	0	0	0	0	0	0	0	0	0	0	0	0	0	0	11
2005	11-10-1-030	9	36	34	0	34	34	34	0	0	0	0	0	0	0	2	0	0	0	0	0	0	0	0	0	0	0	4	0	0	0	0	0	32	0	0	0	0	0	0	0	0	0	0	0	0	0	0	11
2005	11-10-1-030	10	32	28	0	28	28	28	0	0	0	0	0	0	0	0	0	0	0	0	0	0	0	0	0	0	0	3	0	0	0	0	0	25	0	0	0	0	0	0	0	0	0	0	0	0	0	0	11
2005	11-10-1-030	12	38	36	0	36	36	36	0	0	0	0	0	0	0	0	0	0	0	0	0	0	0	0	0	0	0	0	0	0	0	0	0	0	0	0	0	0	0	0	0	0	0	0	0	0	0	0	11
2005	09-10-1-021	1	0	0	0	0	0	0	0	0	0	0	0	0	0	0	0	0	0	0	0	0	0	0	0	0	0	0	0	0	0	0	0	0	0	0	0	0	0	0	0	0	0	0	0	0	0	0	9
2005	09-10-1-021	2	0	0	0	0	0	0	0	0	0	0	0	0	0	0	0	0	0	0	0	0	0	0	0	0	0	0	0	0	0	0	0	0	0	0	0	0	0	0	0	0	0	0	0	0	0	0	9
2005	09-10-1-021	3	0	0	0	0	0	0	0	0	0	0	0	0	0	0	0	0	0	0	0	0	0	0	0	0	0	0	0	0	0	0	0	0	0	0	0	0	0	0	0	0	0	0	0	0	0	0	9
2005	09-10-1-021	4	0	0	0	0	0	0	0	0	0	0	0	0	0	0	0	0	0	0	0	0	0	0	0	0	0	0	0	0	0	0	0	0	0	0	0	0	0	0	0	0	0	0	0	0	0	0	9
2005	09-10-1-021	5	0	0	0	0	0	0	0	0	0	0	0	0	0	0	0	0	0	0	0	0	0	0	0	0	0	0	0	0	0	0	0	0	0	0	0	0	0	0	0	0	0	0	0	0	0	0	9
2005	09-10-1-021	6	0	0	0	0	0	0	0	0	0	0	0	0	0	0	0	0	0	0	0	0	0	0	0	0	0	0	0	0	0	0	0	0	0	0	0	0	0	0	0	0	0	0	0	0	0	0	9
2005	09-10-1-021	7	0	0	0	0	0	0	0	0	0	0	0	0	0	0	0	0	0	0	0	0	0	0	0	0	0	0	0	0	0	0	0	0	0	0	0	0	0	0	0	0	0	0	0	0	0	0	9
2005	09-10-1-021	8	0	0	0	0	0	0	0	0	0	0	0	0	0	0	0	0	0	0	0	0	0	0	0	0	0	0	0	0	0	0	0	0	0	0	0	0	0	0	0	0	0	0	0	0	0	0	9
2005	09-10-1-021	9	0	0	0	0	0	0	0	0	0	0	0	0	0	0	0	0	0	0	0	0	0	0	0	0	0	0	0	0	0	0	0	0	0	0	0	0	0	0	0	0	0	0	0	0	0	0	9
2005	09-10-1-021	10	0	0	0	0	0	0	0	0	0	0	0	0	0	0	0	0	0	0	0	0	0	0	0	0	0	0	0	0	0	0	0	0	0	0	0	0	0	0	0	0	0	0	0	0	0	0	9
2005	09-10-1-021	11	0	0	0	0	0	0	0	0	0	0	0	0	0	0	0	0	0	0	0	0	0	0	0	0	0	0	0	0	0	0	0	0	0	0	0	0	0	0	0	0	0	0	0	0	0	0	9
2005	11-10-1-028	2	9	5	0	5	5	5	0	0	0	0	0	0	0	0	0	0	0	0	0	0	0	0	0	0	0	0	0	0	0	0	1	5	0	0	0	0	0	0	0	0	0	0	0	0	0	0	11
2005	11-10-1-028	3	5	2	0	2	2	2	0	0	0	0	0	0	0	0	0	0	0	0	0	0	0	0	0	0	0	0	0	0	0	0	0	2	0	0	0	0	0	0	0	0	0	0	0	0	0	0	11
2005	11-10-1-028	4	5	3	0	3	3	3	0	0	0	0	0	0	0	0	0	0	0	0	0	0	0	0	0	0	0	0	0	0	0	0	0	3	0	0	0	0	0	0	0	0	0	0	0	0	0	0	11
2005	11-10-1-028	7	6	4	0	4	4	4	0	0	0	0	0	0	0	0	0	0	0	0	0	0	0	0	0	0	0	0	0	0	0	0	0	4	0	0	0	0	0	0	0	0	0	0	0	0	0	0	11
2005	11-10-1-028	8	4	2	0	2	2	2	0	0	0	0	0	0	0	0	0	0	0	0	0	0	0	0	0	0	0	0	0	0	0	0	1	0	0	0	0	0	0	0	0	0	0	0	0	0	0	0	11
2005	11-10-1-028	10	4	2	0	2	2	2	0	0	0	0	0	0	0	0	0	0	0	0	0	0	0	0	0	0	0	0	0	0	0	0	0	2	0	0	0	0	0	0	0	0	0	0	0	0	0	0	11
2005	11-10-1-028	11	7	4	0	4	4	4	0	0	0	0	0	0	0	0	0	0	0	0	0	0	0	0	0	0	0	0	0	0	0	0	0	4	0	0	0	0	0	0	0	0	0	0	0	0	0	0	11
2005	11-10-1-028	12	37	37	0	37	37	0	0	0	0	0	0	0	0	0	0	0	0	0	0	0	0	0	0	0	0	0	0	0	0	0	0	0	0	0	0	0	0	0	0	0	0	0	0	0	0	0	11
2005	30-10-1-033	1	28	28	0	28	28	28	0	3	0	0	0	0	0	1	0	0	0	0	0	0	0	0	0	0	0	6	0	0	0	0	0	24	0	3	0	0	0	0	0	0	0	0	0	0	0	0	30
2005	30-10-1-033	3	18	17	0	17	17	17	0	0	0	0	0	0	0	0	0	0	0	0	0	0	0	0	0	0	0	7	0	7	0	0	0	6	0	1	0	0	0	0	0	0	0	0	0	0	0	0	30
2005	30-10-1-033	4	47	32	0	32	32	32	0	1	2	0	0	0	0	0	0	0	0	0	0	0	0	0	0	0	0	21	3	13	0	0	0	15	0	2	0	0	0	0	0	0	0	0	0	0	0	0	30
2005	30-10-1-033	7	52	41	0	41	41	41	0	0	0	0	0	0	0	0	0	0	0	0	0	0	0	0	0	0	0	18	0	19	0	0	0	20	0	10	0	0	0	0	0	0	0	0	0	0	0	0	30
2005	30-10-1-033	8	45	33	0	33	33	33	0	2	0	0	0	0	0	1	0	0	0	0	0	0	0	0	0	0	0	20	0	33	0	0	0	23	0	4	0	0	0	0	0	0	0	0	0	0	0	0	30
2005	24-04-1-003	1	31	15	0	15	6	15	0	1	0	0	0	0	0	0	0	0	0	0	0	4	0	0	0	0	5	1	0	0	0	0	0	0	0	0	0	0	0	0	0	0	0	0	0	0	0	0	24
2005	24-04-1-003	2	0	0	0	0	0	21	3	5	0	0	0	0	0	0	0	0	0	0	0	18	0	0	0	0	28	1	0	0	0	0	0	0	0	0	0	0	0	0	0	0	0	0	0	0	0	0	24
2005	24-04-1-003	4	10	5	0	5	5	5	1	1	0	0	0	0	0	0	0	0	0	0	1	0	0	0	0	0	2	2	0	0	0	0	0	0	0	0	0	0	0	0	0	0	0	0	0	0	0	0	24
2005	24-04-1-003	5	19	11	0	11	4	0	1	4	0	0	0	0	0	0	0	0	0	0	0	4	0	0	0	0	2	0	0	0	0	0	0	0	0	0	0	0	0	0	0	0	0	0	0	0	0	0	24
2005	24-04-1-003	6	39	22	0	22	7	22	5	7	0	2	0	0	0	0	0	0	0	0	0	12	0	1	0	0	10	2	0	0	0	0	0	0	0	0	0	0	0	0	0	0	0	0	0	0	0	0	24
2005	24-04-1-003	9	28	16	0	16	11	16	2	4	0	0	0	0	0	0	0	0	0	0	0	8	0	0	0	0	1	4	0	0	0	0	0	0	0	0	0	0	0	0	0	0	0	0	0	0	0	0	24
2005	24-04-1-003	10	20	13	0	13	13	13	0	3	0	0	0	0	0	0	0	0	0	0	0	5	0	0	0	0	0	6	0	0	0	0	0	0	0	0	0	0	0	0	0	0	0	0	0	0	0	0	24
2005	24-04-1-003	11	15	9	0	9	7	9	0	2	0	1	0	0	0	0	0	0	0	0	0	4	0	1	0	0	0	2	0	0	0	0	0	0	0	0	0	0	0	0	0	0	0	0	0	0	0	0	24
2005	24-04-1-003	12	16	11	0	11	7	11	1	4	0	0	0	0	0	0	0	0	0	0	0	8	0	0	0	0	1	1	0	0	0	0	0	0	0	0	0	0	0	0	0	0	0	0	0	0	0	0	24
2005	07-02-1-010	1	57	27	16	43	25	43	0	0	0	0	0	0	0	0	0	0	0	0	14	16	0	0	20	0	0	0	0	0	0	0	0	0	0	0	0	0	0	0	0	0	0	0	0	0	0	0	7
2005	07-02-1-010	4	66	35	23	58	23	58	0	0	0	0	0	0	0	0	0	0	0	0	24	19	0	0	2	0	0	0	0	0	0	0	0	0	0	0	0	0	0	0	0	0	0	0	0	0	0	0	7
2005	07-02-1-010	5	26	15	6	21	17	21	0	0	0	0	0	0	0	0	0	0	0	0	12	19	0	0	11	0	0	0	0	0	0	0	0	0	0	0	0	0	0	0	0	0	0	0	0	0	0	0	7
2005	07-02-1-010	6	59	31	18	49	20	49	0	0	0	0	0	0	0	0	0	0	0	0	24	20	0	0	21	0	0	0	0	0	0	0	0	0	0	0	0	0	0	0	0	0	0	0	0	0	0	0	7
2005	07-02-1-010	7	40	22	5	27	1	27	0	0	0	0	0	0	0	0	0	0	0	0	26	6	0	0	12	0	0	0	0	0	0	0	0	0	0	0	0	0	0	0	0	0	0	0	0	0	0	0	7
2005	07-02-1-010	8	47	19	16	35	7	35	0	3	0	0	0	0	0	0	0	0	0	0	21	5	0	0	2	0	0	0	0	0	0	0	0	0	0	0	0	0	0	0	0	0	0	0	0	0	0	0	7
2005	07-02-1-010	9	61	20	13	33	2	33	0	2	0	0	0	0	0	0	0	0	0	0	28	7	0	0	7	0	0	0	0	0	0	0	0	0	0	0	0	0	0	0	0	0	0	0	0	0	0	0	7
2005	07-02-1-010	10	55	29	23	52	0	52	0	0	0	0	0	0	0	0	0	0	0	0	0	0	0	0	0	0	43	0	0	0	0	0	0	0	0	0	0	0	0	0	0	0	0	0	0	0	0	0	7
2005	07-02-1-010	11	43	27	11	38	0	38	0	0	0	0	0	0	0	0	0	0	0	0	0	0	0	0	0	0	38	0	0	0	0	0	0	0	0	0	0	0	0	0	0	0	0	0	0	0	0	0	7
2005	07-02-1-010	12	58	29	22	51	39	51	0	1	0	0	0	0	0	0	0	0	0	0	0	0	0	0	0	0	24	19	0	9	0	0	0	0	0	0	0	0	0	0	0	0	0	0	0	0	0	0	7
2005	16-10-1-025	1	10	6	4	10	10	10	0	5	0	0	0	0	0	0	0	0	0	0	0	0	0	0	0	0	0	5	0	0	0	0	0	23	0	0	0	0	0	0	0	0	0	0	0	0	0	0	16
2005	16-10-1-025	2	70	26	27	53	53	53	0	5	0	0	0	0	0	7	0	0	0	0	0	0	0	0	0	0	0	5	0	0	0	0	0	38	4	8	0	0	0	0	0	0	0	0	0	0	0	0	16
2005	16-10-1-025	3	53	23	17	40	32	32	0	1	0	0	0	0	0	1	0	0	0	0	0	0	0	0	0	0	0	1	1	0	0	0	0	46	7	10	0	0	0	0	0	0	0	0	0	0	0	0	16
2005	16-10-1-025	4	69	18	33	51	49	49	0	16	0	0	0	0	0	0	0	0	0	0	0	0	0	0	0	0	0	13	1	0	0	0	0	47	1	1	0	0	0	0	1	0	0	0	0	0	0	0	16
2005	16-10-1-025	6	49	19	16	35	29	29	0	7	0	0	0	0	0	1	0	0	0	0	0	0	0	0	0	0	1	2	2	0	0	0	0	36	4	2	0	0	0	0	0	0	0	0	0	0	1	0	16
2005	16-10-1-025	7	49	18	18	36	33	37	0	3	0	0	0	0	0	0	0	0	0	0	0	0	0	0	0	0	0	9	0	0	0	0	0	25	3	11	0	0	0	0	0	0	0	0	0	0	0	0	16
2005	16-10-1-025	8	60	14	18	32	29	29	0	2	0	0	0	0	0	0	0	0	0	0	0	0	0	0	0	0	0	0	0	0	0	0	0	31	3	16	0	0	0	0	0	0	0	0	0	0	0	0	16
2005	16-10-1-025	9	56	37	2	39	37	40	0	6	0	0	0	0	0	0	0	0	0	0	0	0	0	0	0	0	0	7	0	0	0	0	0	35	2	8	0	0	0	0	0	0	0	0	0	0	0	0	16
2005	16-10-1-025	10	60	10	23	33	31	31	0	4	0	1	0	0	0	0	0	0	0	0	0	0	0	0	0	0	0	6	1	0	0	0	0	39	1	5	0	0	0	0	0	0	0	0	0	0	0	0	16
2005	16-10-1-025	11	85	46	8	54	51	51	0	13	0	1	0	0	0	1	0	0	0	0	0	0	0	0	0	0	0	9	0	0	0	0	0	49	3	9	0	0	0	0	0	0	0	0	0	0	2	0	16
2005	16-10-1-025	12	58	16	25	41	40	40	0	5	0	0	0	0	0	1	0	0	0	0	0	0	0	0	0	0	0	5	0	0	0	0	0	43	1	4	0	0	0	0	0	0	0	0	0	0	0	0	16
2005	14-10-1-017	1	70	45	0	45	33	45	0	0	0	0	0	0	2	8	0	2	0	0	0	4	0	0	0	0	0	0	0	0	0	0	5	47	9	17	0	0	0	0	0	0	0	0	0	0	0	0	14
2005	14-10-1-017	2	82	54	1	55	49	65	0	2	0	0	0	0	2	8	0	0	0	0	0	3	0	0	0	0	0	2	0	0	0	0	6	64	0	2	0	0	1	0	0	0	1	0	0	0	0	0	14
2005	14-10-1-017	3	70	47	0	47	37	47	0	3	0	0	0	0	2	14	0	11	0	0	0	1	0	0	0	0	0	0	0	0	0	0	4	53	3	23	0	7	0	0	0	0	2	0	0	0	0	0	14
2005	14-10-1-017	4	71	42	1	43	32	43	0	0	0	0	0	0	3	6	0	6	0	0	0	2	0	0	0	0	0	0	0	0	0	0	8	41	0	26	0	0	0	0	0	0	0	0	0	0	0	0	14
2005	14-10-1-017	5	46	36	0	36	20	36	0	2	0	0	0	0	5	10	0	0	0	0	0	1	0	0	0	0	0	0	0	0	0	0	10	41	1	8	0	0	0	0	0	0	0	0	0	0	0	0	14
2005	14-10-1-017	6	50	34	0	34	21	34	0	1	0	0	0	0	5	12	0	3	0	0	0	3	0	0	0	0	0	0	0	0	0	0	3	49	2	14	0	0	0	0	0	0	1	0	0	0	0	0	14
2005	14-10-1-017	7	39	37	0	37	30	37	0	0	0	0	0	0	10	9	2	0	0	0	0	7	0	0	0	0	0	0	0	0	0	0	2	52	2	29	0	0	0	0	0	0	2	0	0	0	0	0	14
2005	14-10-1-017	8	32	25	0	25	23	25	0	0	4	0	0	0	6	12	2	4	0	0	0	3	1	0	0	0	0	0	0	0	0	0	1	37	5	9	0	0	0	0	0	0	0	0	0	0	0	0	14
2005	14-10-1-017	9	63	45	2	47	41	47	0	2	0	0	0	0	3	9	0	0	0	0	0	5	0	0	0	0	0	0	0	0	0	0	2	43	0	8	0	16	0	0	0	0	0	0	0	0	0	0	14
2005	14-10-1-017	10	34	28	0	28	21	28	0	0	0	0	0	0	2	2	0	0	0	0	1	2	0	0	0	0	0	0	0	0	0	0	3	31	7	5	0	0	0	0	0	0	0	0	0	0	0	0	14
2005	14-10-1-017	11	29	22	0	22	15	22	0	1	0	0	0	0	0	16	0	0	0	0	0	2	0	0	0	0	0	0	0	0	0	0	1	31	0	1	0	0	0	0	0	0	1	0	0	0	1	0	14
2005	14-10-1-017	12	31	24	0	24	13	24	0	0	0	0	0	0	7	12	0	0	0	0	0	2	0	0	0	0	0	0	0	0	0	0	6	32	1	11	0	0	0	0	0	0	0	0	0	0	0	0	14
2005	16-12-1-001	9	34	26	2	28	27	28	0	3	0	0	0	0	0	2	0	0	0	0	0	0	0	0	0	0	0	1	0	0	0	0	0	29	0	0	0	0	0	0	0	0	0	0	0	0	0	0	16
2005	16-12-1-001	10	22	14	0	14	14	14	0	1	0	0	0	0	0	5	0	0	0	0	0	0	0	0	0	0	0	5	0	0	0	0	0	19	0	0	0	0	0	0	0	0	0	0	0	0	0	0	16
2005	16-12-1-001	11	23	13	2	15	14	15	0	1	0	0	0	0	0	2	0	0	0	0	0	0	0	0	0	0	0	3	0	0	0	0	0	14	0	0	0	0	0	0	0	0	0	0	0	0	0	0	16
2005	16-12-1-001	12	31	24	0	24	24	24	0	2	0	0	0	0	0	2	0	0	0	0	0	0	0	0	0	0	0	1	0	0	0	0	0	23	0	1	0	0	0	0	0	0	0	0	0	0	0	0	16
2005	10-10-1-003	5	60	30	0	30	31	30	0	3	0	0	0	0	0	0	0	0	0	0	0	2	0	0	0	0	0	4	0	0	0	0	0	29	0	4	0	0	0	0	0	0	0	0	0	0	0	0	10
2005	10-10-1-003	6	60	34	0	34	29	34	0	8	0	0	0	0	0	0	0	0	0	0	0	0	0	0	0	0	0	7	0	0	0	0	1	30	0	6	0	0	0	0	0	0	0	0	0	0	0	0	10
2005	10-10-1-003	7	60	31	0	31	32	31	0	4	0	0	0	0	0	0	0	0	0	0	0	2	0	0	0	0	0	3	0	0	0	0	0	30	0	4	0	0	0	0	0	0	0	0	0	0	0	0	10
2005	10-10-1-003	8	80	42	0	42	38	42	0	7	0	0	0	0	0	0	0	0	0	0	0	9	0	0	0	0	0	9	0	0	0	0	1	29	0	0	0	0	0	0	0	0	1	0	0	0	0	0	10
2005	10-10-1-003	9	65	39	0	39	38	39	0	6	0	0	0	0	0	0	0	0	0	0	0	5	0	0	0	0	0	8	0	0	0	0	0	31	0	9	0	0	0	0	0	0	0	0	0	0	0	0	10
2005	10-10-1-003	10	48	29	0	29	27	29	0	11	0	0	0	0	0	0	0	0	0	0	0	8	0	0	0	0	0	6	0	15	0	0	2	25	0	2	0	0	0	0	0	0	0	0	0	0	0	0	10
2005	10-10-1-003	11	50	29	0	29	28	29	0	5	0	0	0	0	0	0	0	0	0	0	0	8	0	0	0	0	0	5	0	0	0	0	1	21	0	7	0	0	0	0	0	0	0	0	0	0	0	0	10
2005	10-10-1-003	12	85	48	0	48	47	48	0	12	0	0	0	0	0	0	0	0	0	0	0	6	0	0	0	0	0	11	0	0	0	0	3	40	0	7	0	0	0	0	0	0	0	0	0	0	0	0	10
2005	11-10-1-016	1	60	38	0	38	0	38	0	2	0	0	0	0	0	2	0	0	0	0	0	0	0	0	0	0	0	4	0	0	0	0	1	34	0	18	0	0	0	0	0	0	0	0	0	0	0	0	11
2005	11-10-1-016	2	41	21	0	21	21	21	0	3	0	0	0	0	0	1	0	0	0	0	0	0	0	0	0	0	0	1	0	0	0	0	0	23	0	13	0	0	0	0	0	0	0	0	0	0	0	0	11
2005	11-10-1-016	4	47	36	0	36	36	36	0	1	0	0	0	0	0	6	0	0	0	0	0	0	0	0	0	0	0	2	0	0	0	0	0	38	0	17	0	0	0	0	0	0	0	0	0	0	0	0	11
2005	11-10-1-016	6	27	22	0	22	21	22	0	1	0	0	0	0	0	4	0	0	0	0	0	0	0	0	0	0	0	1	0	0	0	0	1	21	0	12	0	0	0	0	0	0	0	0	0	0	0	0	11
2005	11-10-1-016	7	32	20	0	20	20	20	0	1	0	0	0	0	0	3	0	0	0	0	0	0	0	0	0	0	0	1	0	5	0	0	0	21	0	26	0	0	0	0	0	0	0	0	0	0	0	0	11
2005	11-10-1-016	8	24	17	0	17	17	17	0	1	0	0	0	0	0	2	0	0	0	0	0	0	0	0	0	0	0	3	0	0	0	0	0	20	0	4	0	0	0	0	0	0	0	0	0	0	0	0	11
2005	11-10-1-016	9	35	26	0	26	26	26	0	1	0	0	0	0	0	5	0	0	0	0	0	0	0	0	0	0	0	1	0	0	0	0	0	30	0	5	0	0	0	0	0	0	0	0	0	0	0	0	11
2005	11-10-1-016	10	34	22	0	22	18	22	0	0	0	0	0	0	0	0	0	0	0	0	0	0	0	0	0	0	0	2	0	0	0	0	4	14	0	8	0	0	0	0	0	0	0	0	0	0	0	0	11
2005	11-10-1-016	11	26	19	0	19	19	19	0	0	0	0	0	0	0	1	0	0	0	0	0	0	0	0	0	0	0	0	0	0	0	0	0	22	0	5	0	0	0	0	0	0	0	0	0	0	0	0	11
2005	11-10-1-016	12	20	14	0	14	14	14	0	1	0	0	0	0	0	1	0	0	0	0	0	0	0	0	0	0	0	1	0	0	0	0	0	13	0	0	0	0	0	0	0	0	0	0	0	0	0	0	11
2005	26-10-1-044	1	10	2	8	10	1	10	0	1	0	0	0	0	0	0	0	0	0	0	7	1	0	0	0	0	0	1	0	0	0	0	0	0	0	0	0	0	0	0	0	0	0	0	0	0	0	0	26
2005	26-10-1-044	2	28	8	20	28	0	28	0	0	0	0	0	0	0	0	0	0	0	0	21	0	0	0	0	0	1	0	0	0	0	0	0	0	0	0	0	0	0	0	0	0	0	0	0	0	0	0	26
2005	26-10-1-044	3	20	2	18	20	2	19	0	0	0	0	0	0	0	1	0	0	0	0	18	2	1	0	0	0	1	0	0	0	0	0	0	1	0	0	0	0	0	0	0	0	0	0	0	0	0	0	26
2005	26-10-1-044	4	18	18	0	18	0	18	0	0	0	0	0	0	0	0	0	0	0	0	14	0	0	0	0	0	0	0	0	0	0	0	0	0	0	0	0	0	0	0	0	0	0	0	0	0	0	0	26
2005	26-10-1-044	5	18	18	0	18	0	18	0	1	0	0	0	0	0	0	0	0	0	0	12	1	0	0	0	0	0	0	0	0	0	0	0	0	0	0	0	0	0	0	0	0	0	0	0	0	0	0	26
2005	26-10-1-044	6	10	7	0	7	0	7	0	0	0	0	0	0	0	0	0	0	0	0	3	0	0	0	0	0	0	0	0	0	0	0	0	0	0	0	0	0	0	0	0	0	0	0	0	0	0	0	26
2005	26-10-1-044	7	35	29	0	29	8	29	0	1	0	0	0	0	0	2	0	0	0	0	18	7	0	0	0	0	3	4	0	0	0	0	0	0	0	0	0	0	0	0	0	0	0	0	0	0	0	0	26
2005	26-10-1-044	8	20	16	0	16	5	16	0	1	0	0	0	0	0	0	0	0	0	0	11	6	0	0	0	0	0	0	0	0	0	0	0	0	0	0	0	0	0	0	0	0	0	0	0	0	0	0	26
2005	26-10-1-044	9	20	18	0	18	8	18	0	1	0	0	0	0	0	0	0	0	0	0	7	8	0	0	0	0	0	0	0	0	0	0	0	0	0	0	0	0	0	0	0	0	0	0	0	0	0	0	26
2005	26-10-1-044	10	25	20	0	20	0	20	0	0	0	0	0	0	0	0	0	0	0	0	18	0	0	0	0	0	3	0	0	0	0	0	0	0	0	0	0	0	0	0	0	0	0	0	0	0	0	0	26
2005	26-10-1-044	11	20	17	0	17	0	17	1	1	0	0	0	0	0	0	0	0	0	0	9	1	0	0	0	0	6	0	0	0	0	0	0	0	0	0	0	0	0	0	0	0	0	0	0	0	0	0	26
2005	26-10-1-044	12	25	21	0	21	0	21	0	0	0	0	0	0	0	0	0	0	0	0	21	0	0	0	0	0	0	0	0	0	0	0	0	0	0	0	0	0	0	0	0	0	0	0	0	0	0	0	26
2005	15-10-1-001	4	27	27	0	27	20	27	0	0	0	0	0	0	0	0	0	0	0	0	0	0	0	0	0	0	0	0	0	0	0	0	9	21	2	4	0	0	0	0	0	0	0	0	0	0	0	0	15
2005	15-10-1-001	5	32	32	0	32	16	32	0	0	0	0	0	0	0	0	0	0	0	0	0	0	0	0	0	0	0	0	0	0	0	0	17	16	0	10	0	0	0	0	0	0	0	0	0	0	0	0	15
2005	15-10-1-001	6	40	40	0	40	20	40	0	0	0	0	0	0	0	0	0	0	0	0	0	0	0	0	0	0	0	0	0	0	0	0	18	21	0	4	0	0	0	0	0	0	0	0	0	0	0	0	15
2005	15-10-1-001	7	29	29	0	29	19	29	0	0	0	0	0	0	0	0	0	0	0	0	0	0	0	0	0	0	0	0	0	0	0	0	11	16	0	2	0	0	0	0	0	0	0	0	0	0	0	0	15
2005	15-10-1-001	8	35	35	0	35	18	35	0	0	0	0	0	0	0	0	0	0	0	0	0	0	0	0	0	0	0	0	0	0	0	0	17	19	0	4	0	0	0	0	0	0	0	0	0	0	0	0	15
2005	15-10-1-001	9	29	29	0	29	18	29	0	0	0	0	0	0	0	0	0	0	0	0	0	0	0	0	0	0	0	0	0	0	0	0	11	19	0	10	0	0	0	0	0	0	0	0	0	0	0	0	15
2005	15-10-1-001	10	40	40	0	40	31	40	0	0	0	0	0	0	0	0	0	0	0	0	0	0	0	0	0	0	0	0	0	0	0	0	6	24	9	5	0	0	0	0	0	0	0	0	0	0	0	0	15
2005	15-10-1-001	11	54	54	0	54	34	54	0	0	0	0	0	0	0	0	0	0	0	0	0	0	0	0	0	0	0	0	0	0	0	0	21	37	1	7	0	0	0	0	0	0	0	0	0	0	0	0	15
2005	15-10-1-001	12	38	38	0	38	20	38	0	0	0	0	0	0	0	0	0	0	0	0	0	0	0	0	0	0	0	0	0	0	0	0	19	22	0	10	0	0	0	0	0	0	0	0	0	0	0	0	15
2005	28-10-1-001	1	6	4	0	4	4	4	0	0	0	0	0	0	0	0	0	0	0	0	0	0	0	0	0	0	0	0	0	0	0	0	0	5	0	7	0	0	0	0	0	0	0	0	0	0	0	0	28
2005	28-10-1-001	2	10	4	0	4	4	4	0	0	0	0	0	0	0	0	0	0	0	0	0	0	0	0	0	0	0	1	0	0	0	0	0	3	0	0	0	0	0	0	0	0	0	0	0	0	0	0	28
2005	28-10-1-001	3	15	8	0	8	8	8	0	0	0	0	0	0	0	0	0	0	0	0	0	0	0	0	0	0	0	6	1	0	0	0	0	2	0	0	0	0	0	0	0	0	0	0	0	0	0	0	28
2005	28-10-1-001	4	2	2	0	2	2	2	0	0	0	0	0	0	0	0	0	0	0	0	0	0	0	0	0	0	0	1	0	0	0	0	0	1	0	0	0	0	0	0	0	0	0	0	0	0	0	0	28
2005	28-10-1-001	5	4	4	0	4	4	4	0	0	0	0	0	0	0	0	0	0	0	0	0	0	0	0	0	0	0	0	0	0	0	0	0	4	0	0	0	0	0	0	0	0	0	0	0	0	0	0	28
2005	28-02-1-002	1	61	48	0	48	30	48	0	0	0	0	0	0	0	0	0	0	0	0	7	30	0	0	0	0	0	0	0	0	0	0	1	0	0	0	0	0	0	0	0	0	0	0	0	0	0	0	28
2005	28-02-1-002	2	65	39	0	39	33	39	0	0	0	0	0	0	0	0	0	0	0	0	8	33	0	0	0	0	0	0	0	0	0	0	2	0	0	0	0	0	0	0	0	0	0	0	0	0	0	0	28
2005	28-02-1-002	3	68	35	0	35	34	35	0	0	0	0	0	0	0	0	0	0	0	0	2	33	0	0	0	0	3	0	0	0	0	0	0	1	0	0	0	0	0	0	0	0	0	0	0	0	0	0	28
2005	28-02-1-002	4	55	42	0	42	25	42	0	0	0	0	0	0	0	0	0	0	0	0	5	25	0	0	0	0	2	0	0	0	0	0	1	0	0	0	0	0	0	0	0	0	0	0	0	0	0	0	28
2005	28-02-1-002	5	35	33	0	33	22	33	0	0	0	0	0	0	0	0	0	0	0	0	4	22	0	0	0	0	3	0	0	0	0	0	0	0	0	0	0	0	0	0	0	0	1	0	0	0	0	0	28
2005	28-02-1-002	6	44	27	5	32	25	32	0	0	0	0	0	0	0	0	0	0	0	0	10	22	0	0	0	0	2	0	0	0	0	0	1	3	0	0	0	0	0	0	0	0	0	0	0	0	0	0	28
2005	28-02-1-002	7	44	25	0	25	15	25	0	2	0	0	0	0	0	0	0	0	0	0	3	15	0	0	0	0	0	0	0	0	0	0	0	0	0	0	0	0	0	0	0	0	0	0	0	0	0	0	28
2005	28-02-1-002	8	44	29	2	31	18	31	0	0	0	0	0	0	0	0	0	0	0	0	7	16	0	0	0	0	3	0	0	0	0	0	0	3	0	0	0	0	0	0	0	0	0	0	0	0	0	0	28
2005	28-02-1-002	11	50	38	0	38	22	38	0	0	0	0	0	0	0	0	0	0	0	0	10	19	0	0	2	0	0	0	0	0	0	0	0	3	0	0	0	0	0	0	0	0	0	0	0	0	0	0	28
2005	09-10-1-018	1	34	26	0	26	18	20	0	0	0	0	0	0	0	0	0	0	0	0	0	21	14	14	0	0	0	0	0	0	0	0	0	0	0	0	0	0	0	0	0	0	0	0	0	0	0	0	9
2005	09-10-1-018	2	39	28	0	28	24	27	0	0	0	0	0	0	0	1	0	0	0	0	1	30	4	9	0	0	0	0	0	0	0	0	0	2	0	0	0	0	0	0	0	0	0	0	0	0	0	0	9
2005	09-10-1-018	3	31	29	0	29	23	25	0	6	0	0	0	0	0	0	0	0	0	0	0	35	12	22	0	0	0	0	0	0	0	0	0	0	0	0	0	0	0	0	0	0	0	0	0	0	0	0	9
2005	09-10-1-018	4	35	28	0	28	20	22	0	30	0	0	0	0	0	0	0	0	0	0	0	21	9	10	0	0	0	0	0	0	0	0	0	30	3	0	0	0	0	0	0	0	0	0	0	0	0	0	9
2005	09-10-1-018	5	44	35	0	35	28	35	0	1	0	5	0	0	0	0	0	0	0	0	0	30	16	36	0	0	0	0	0	0	0	0	0	0	0	0	0	0	0	0	0	0	0	0	0	0	0	0	9
2005	09-10-1-018	6	45	34	0	34	22	24	0	0	0	0	0	0	0	0	0	0	0	0	0	19	16	33	0	0	0	0	0	0	0	0	0	0	0	0	0	0	0	0	0	0	0	0	0	0	0	0	9
2005	09-10-1-018	7	59	36	0	36	36	36	0	1	0	0	0	0	0	2	0	0	0	0	0	28	9	26	0	0	0	0	0	0	0	0	0	4	0	0	0	0	0	0	0	0	0	0	0	0	0	0	9
2005	09-10-1-018	8	39	21	0	21	20	20	0	0	0	0	0	0	0	0	0	0	0	0	0	26	7	31	0	2	0	2	0	0	0	0	0	0	0	0	0	0	0	0	0	0	0	0	0	0	0	0	9
2005	09-10-1-018	9	27	19	0	19	16	18	0	0	0	0	0	0	0	0	0	0	0	0	0	22	4	14	0	0	0	0	0	0	0	0	0	0	0	0	0	0	0	0	0	0	0	0	0	0	0	0	9
2005	09-10-1-018	10	38	29	0	29	25	26	0	0	0	0	0	0	0	0	0	0	0	0	0	20	5	5	0	0	0	0	0	0	0	0	0	0	0	0	0	0	0	0	0	0	0	0	0	0	0	0	9
2005	09-10-1-018	11	27	20	0	20	15	18	0	1	0	0	0	0	0	0	0	0	0	0	2	17	6	23	0	3	0	0	0	0	0	0	0	0	0	0	0	0	0	0	0	0	0	0	0	0	0	0	9
2005	09-10-1-018	12	34	29	0	29	27	29	0	0	0	0	0	0	0	0	0	0	0	0	0	27	13	41	0	5	0	0	0	0	0	0	0	0	0	0	0	0	0	0	0	0	0	0	0	0	0	0	9
2005	25-10-1-010	1	38	13	12	35	35	35	0	0	0	0	0	0	0	0	0	0	0	0	0	0	0	0	0	0	0	8	1	2	0	0	0	26	0	2	0	0	0	0	0	0	0	0	0	0	0	0	25
2005	25-10-1-010	2	28	15	12	27	27	27	0	0	0	0	0	0	0	0	0	0	0	0	0	0	0	0	0	0	0	1	0	0	0	0	0	21	0	3	0	0	0	0	0	0	0	0	0	0	0	0	25
2005	25-10-1-010	3	41	22	16	38	35	38	0	0	0	0	0	0	0	0	0	0	0	0	0	0	0	0	0	0	0	3	0	0	0	0	3	30	0	1	0	0	0	0	0	0	0	0	0	0	0	0	25
2005	25-10-1-010	4	36	14	17	31	24	31	0	0	0	0	0	0	0	0	0	0	0	0	0	0	0	0	0	0	0	3	6	0	0	0	7	19	1	2	0	0	0	0	0	0	0	0	0	0	0	0	25
2005	25-10-1-010	5	23	15	8	23	20	23	0	0	0	0	0	0	0	0	0	0	0	0	0	0	0	0	0	0	0	1	0	0	0	0	3	21	0	1	0	0	0	0	0	0	0	0	0	0	0	0	25
2005	25-10-1-010	6	33	9	23	32	30	32	0	0	0	0	0	0	0	0	0	0	0	0	0	0	0	0	0	0	0	7	7	0	0	0	2	20	0	1	0	0	0	0	0	0	0	0	0	0	0	0	25
2005	25-10-1-010	7	38	23	15	38	32	38	0	0	0	0	0	0	0	0	0	0	0	0	0	0	0	0	0	0	0	6	0	5	0	0	6	30	2	2	0	0	0	0	0	0	0	0	0	0	0	0	25
2005	25-10-1-010	8	20	16	2	18	18	18	0	5	0	0	0	0	0	0	0	0	0	0	0	0	0	0	0	0	0	4	0	12	0	0	0	11	0	0	0	0	0	0	0	0	0	0	0	0	0	0	25
2005	25-10-1-010	9	16	16	0	16	12	16	0	3	0	0	0	0	0	0	0	0	0	0	0	0	0	0	0	0	0	5	2	1	0	0	4	16	0	2	0	0	0	0	0	0	0	0	0	0	0	0	25
2005	25-10-1-010	10	62	54	0	54	48	54	0	3	0	0	0	0	0	0	0	0	0	0	0	0	0	0	0	0	0	5	3	2	0	0	6	40	5	2	0	0	0	0	0	0	0	0	0	0	0	0	25
2005	25-10-1-010	11	37	37	0	37	35	37	0	0	0	0	0	0	0	0	0	0	0	0	0	0	0	0	0	0	0	5	1	10	0	0	2	22	0	1	0	0	0	0	0	0	0	0	0	0	0	0	25
2005	25-10-1-010	12	24	22	1	23	23	23	0	0	0	0	0	0	0	0	0	0	0	0	0	0	0	0	0	0	0	4	0	4	0	0	0	20	0	6	0	0	0	0	0	0	0	0	0	0	0	0	25
2005	30-10-1-035	1	28	24	0	24	24	24	0	5	0	0	0	0	0	0	0	0	0	0	0	26	2	2	0	5	0	0	0	0	0	0	0	6	0	0	0	0	0	0	0	0	0	0	0	0	1	0	30
2005	30-10-1-035	2	44	27	0	27	27	27	0	12	0	0	0	0	0	0	0	0	0	0	0	30	0	0	0	0	0	0	0	0	0	0	0	7	0	0	0	0	0	0	0	0	0	0	0	0	0	0	30
2005	30-10-1-035	3	44	35	0	35	35	35	0	8	1	0	0	0	0	0	0	0	0	0	0	36	0	10	0	0	0	0	0	0	0	0	0	7	0	0	0	0	0	0	0	0	1	0	0	0	0	0	30
2005	30-10-1-035	4	56	46	0	46	46	42	0	14	1	0	0	0	0	0	0	0	0	0	0	41	5	6	0	0	0	0	0	0	0	0	0	1	0	0	0	0	0	0	0	0	1	0	1	0	0	0	30
2005	30-10-1-035	5	27	21	0	21	21	23	0	2	0	0	0	0	0	0	0	0	0	0	0	13	0	3	0	0	0	0	0	0	0	0	0	5	0	0	0	0	0	0	0	0	0	0	0	0	1	0	30
2005	30-10-1-035	6	46	36	0	36	31	36	0	8	0	3	0	0	0	0	0	0	0	0	5	27	0	19	0	0	0	0	0	0	0	0	0	2	0	0	0	0	0	0	0	0	0	0	0	0	0	0	30
2005	30-10-1-035	7	78	59	0	59	51	52	0	6	1	0	0	0	0	0	0	0	0	0	1	50	1	3	0	0	0	0	0	0	0	0	0	7	0	0	0	0	0	0	0	0	0	0	1	0	0	0	30
2005	30-10-1-035	8	27	25	0	25	25	25	0	0	7	0	0	0	0	0	0	0	0	0	0	18	7	3	0	0	0	2	0	0	0	0	0	7	0	0	0	0	0	0	0	0	0	0	0	0	0	0	30
2005	30-10-1-035	9	65	55	0	55	54	55	0	0	1	0	0	0	0	5	0	0	0	0	0	39	1	8	0	0	0	2	0	0	0	0	0	8	0	0	0	0	0	0	0	0	0	0	0	0	1	0	30
2005	30-10-1-035	10	46	31	0	31	31	31	0	4	0	0	0	0	0	2	0	0	0	0	0	24	0	7	0	0	0	0	0	0	0	0	0	6	0	4	0	0	0	0	0	0	0	0	0	0	0	0	30
2005	30-10-1-035	11	33	21	0	21	20	21	0	3	0	0	0	0	0	0	0	3	0	0	0	19	0	8	0	0	0	0	0	0	0	0	0	4	0	0	0	0	0	0	0	0	0	0	0	0	1	0	30
2005	30-10-1-035	12	115	77	0	77	74	77	0	8	2	0	0	0	0	0	0	0	0	0	1	47	2	35	0	0	0	0	0	0	0	0	0	17	0	3	0	0	0	0	0	0	0	0	0	0	1	0	30
2005	16-10-1-026	1	197	98	82	180	178	180	0	0	0	0	0	0	0	0	0	0	0	0	1	17	0	22	0	0	0	55	0	25	0	0	6	106	0	14	0	0	0	0	0	0	0	0	0	0	0	0	16
2005	16-10-1-026	2	182	95	75	170	160	170	0	0	0	0	0	0	0	0	0	0	0	0	0	17	0	11	0	0	0	41	0	31	0	0	8	100	0	18	0	0	0	0	0	0	0	0	0	0	0	0	16
2005	16-10-1-026	5	166	76	69	145	145	145	0	0	0	0	0	0	0	0	0	0	0	0	0	17	0	21	0	0	0	41	0	16	0	0	3	80	0	31	0	0	0	0	0	0	0	0	0	0	0	0	16
2005	05-10-1-012	2	29	24	4	28	25	29	1	14	0	0	0	0	0	0	0	0	0	0	1	29	2	3	0	0	0	0	1	0	0	0	0	0	0	0	0	0	0	0	0	0	2	0	0	0	0	0	5
2005	05-10-1-012	3	43	43	0	43	43	43	0	11	0	0	0	0	0	0	0	0	0	0	1	35	0	26	0	0	0	4	6	0	0	0	0	1	0	0	0	0	0	0	0	0	0	0	0	0	0	0	5
2005	05-10-1-012	4	40	40	0	40	37	37	0	2	0	1	0	0	0	0	0	0	0	0	0	33	3	11	0	0	0	6	7	4	0	0	0	0	0	1	0	0	0	0	0	0	0	0	0	0	0	0	5
2005	05-10-1-012	5	60	47	13	60	45	48	0	6	7	0	0	0	0	0	0	0	0	0	0	35	35	8	0	0	0	0	14	0	0	0	0	0	0	0	0	0	0	0	0	0	0	0	0	0	0	0	5
2005	05-10-1-012	7	25	23	2	25	23	25	0	8	0	0	0	0	0	8	0	0	0	0	1	42	0	18	0	0	0	2	7	0	0	0	1	0	0	0	0	0	0	0	0	0	0	0	0	0	0	0	5
2005	05-10-1-012	8	42	37	3	40	33	34	0	8	0	0	0	0	0	0	0	0	0	0	0	36	4	6	0	0	0	2	3	0	0	0	0	0	3	1	0	0	0	0	0	0	1	0	0	0	0	0	5
2005	05-10-1-012	11	31	31	0	31	27	31	3	24	0	1	0	0	0	3	0	0	0	0	2	44	0	33	0	0	1	11	6	0	0	0	0	0	0	0	0	0	0	0	0	0	0	0	0	0	0	0	5
2005	05-10-1-012	12	24	24	0	24	20	22	2	38	0	0	0	0	0	2	0	0	0	0	1	25	2	22	0	0	2	24	0	0	0	0	0	5	0	0	0	0	0	0	0	0	0	0	1	0	0	0	5
2005	02-10-1-009	1	7	7	0	7	7	7	0	1	0	0	0	0	0	0	0	0	0	0	0	2	0	0	0	0	0	0	0	0	0	0	0	5	0	0	0	0	0	0	0	0	0	0	0	0	0	0	2
2005	02-10-1-009	2	2	2	0	2	2	2	0	0	0	0	0	0	0	0	0	0	0	0	0	1	0	0	0	0	0	0	0	0	0	0	0	2	0	0	0	0	0	0	0	0	0	0	0	0	0	0	2
2005	02-10-1-009	3	1	1	0	1	1	1	0	1	0	0	0	0	0	0	0	0	0	0	0	0	0	0	0	0	0	0	0	0	0	0	0	0	0	0	0	0	0	0	0	0	0	0	0	0	0	0	2
2005	02-10-1-009	4	17	17	0	17	17	17	0	1	0	0	0	0	0	1	0	0	0	0	0	3	0	0	0	0	0	0	0	0	0	0	0	8	3	1	0	0	0	0	0	0	0	0	0	0	0	0	2
2005	02-10-1-009	5	9	9	0	9	9	9	0	2	0	0	0	0	0	0	0	0	0	0	0	2	6	0	0	0	0	3	0	0	0	0	0	0	0	0	0	0	0	0	0	0	0	0	0	0	0	0	2
2005	02-10-1-009	6	2	2	0	2	2	2	0	0	0	0	0	0	0	1	0	0	0	0	0	2	0	0	0	0	0	0	0	0	0	0	0	9	0	0	0	0	0	0	0	0	0	0	0	0	0	0	2
2005	02-10-1-009	9	2	2	0	2	2	0	0	2	0	0	0	0	0	0	0	0	0	0	0	2	0	0	0	0	0	0	0	0	0	0	0	0	2	0	0	0	0	0	0	0	0	0	0	0	0	0	2
2005	02-10-1-009	10	4	4	0	4	1	1	0	1	0	0	0	0	0	0	0	0	0	0	0	0	0	0	0	0	0	0	0	0	0	0	0	1	3	1	0	0	0	0	0	0	0	0	0	0	0	0	2
2005	26-02-1-013	1	30	24	0	24	24	24	0	2	0	0	0	0	0	0	0	0	0	0	0	10	0	0	0	0	0	3	0	0	0	0	0	2	0	0	0	0	0	0	0	0	0	0	0	0	0	0	26
2005	26-02-1-013	2	17	17	0	17	17	17	0	0	0	0	0	0	0	0	0	0	0	0	0	8	0	0	0	0	0	1	0	0	0	0	0	6	0	0	0	0	0	0	0	0	0	0	0	0	0	0	26
2005	26-02-1-013	3	30	20	0	20	20	20	0	2	0	0	0	0	0	0	0	0	0	0	0	16	0	0	0	0	0	0	0	0	0	0	0	2	0	0	0	0	0	0	0	0	0	0	0	0	0	0	26
2005	26-02-1-013	4	35	19	0	19	19	19	0	0	0	0	0	0	0	0	0	0	0	0	0	12	0	0	0	0	0	0	0	0	0	0	0	1	0	0	0	0	0	0	0	0	0	0	0	0	0	0	26
2005	26-02-1-013	5	35	27	0	27	27	27	0	4	0	0	0	0	0	0	0	0	0	0	0	30	0	0	0	0	0	0	0	0	0	0	0	2	0	0	0	0	0	0	0	0	0	0	0	0	0	0	26
2005	26-02-1-013	6	0	0	0	0	0	0	0	3	0	0	0	0	0	0	0	0	0	0	0	25	0	0	0	0	0	0	0	0	0	0	0	2	0	0	0	0	0	0	0	0	0	0	0	0	0	0	26
2005	26-02-1-013	7	0	0	0	0	0	0	0	0	0	0	0	0	0	0	0	0	0	0	0	0	0	0	0	0	0	0	0	0	0	0	0	0	0	0	0	0	0	0	0	0	0	0	0	0	0	0	26
2005	26-02-1-013	8	0	0	0	0	0	0	0	0	0	0	0	0	0	0	0	0	0	0	0	0	0	0	0	0	0	0	0	0	0	0	0	0	0	0	0	0	0	0	0	0	0	0	0	0	0	0	26
2005	26-02-1-013	9	40	23	0	23	23	23	0	0	0	0	0	0	0	0	0	0	0	0	0	14	0	0	0	0	0	0	0	0	0	0	0	3	0	0	0	0	0	0	0	0	0	0	0	0	0	0	26
2005	26-02-1-013	10	20	15	0	15	15	15	0	1	0	0	0	0	0	0	0	0	0	0	0	16	0	0	0	0	0	2	0	0	0	0	0	0	0	0	0	0	0	0	0	0	0	0	0	0	0	0	26
2005	26-02-1-013	11	20	14	0	14	11	14	0	6	0	0	0	0	0	0	0	0	0	0	0	14	0	0	0	0	0	0	0	0	0	0	0	0	0	0	0	0	0	0	0	0	1	0	0	0	0	0	26
2005	26-02-1-013	12	10	3	0	3	3	3	0	0	0	0	0	0	0	0	0	0	0	0	0	7	0	0	0	0	0	0	0	0	0	0	0	0	0	0	0	0	0	0	0	0	0	0	0	0	0	0	26
2005	26-03-1-002	1	95	39	0	39	38	39	0	0	0	0	0	0	0	0	0	0	0	0	0	13	0	0	0	0	1	9	0	0	0	0	0	2	0	0	0	0	0	0	1	0	0	0	0	0	0	0	26
2005	26-03-1-002	2	89	44	0	44	44	44	1	1	0	0	0	0	0	0	0	0	0	0	0	15	0	0	0	0	0	14	0	0	0	0	0	4	0	0	0	0	0	0	0	0	0	0	0	0	0	0	26
2005	26-03-1-002	3	87	33	0	33	33	33	0	0	0	0	0	0	0	0	0	0	0	0	0	17	0	0	0	0	0	16	0	0	0	0	0	0	0	0	0	0	0	0	0	0	0	0	0	0	0	0	26
2005	26-03-1-002	4	98	56	1	57	54	57	0	2	0	0	0	0	0	2	0	0	0	0	0	23	0	0	0	0	1	16	0	0	0	0	0	1	0	0	0	0	0	0	0	0	0	0	0	0	0	0	26
2005	26-03-1-002	5	99	51	0	51	49	51	1	0	0	0	0	0	0	0	0	0	0	0	0	7	0	0	0	0	0	28	0	0	0	0	0	0	0	0	0	0	0	0	0	0	1	0	0	0	0	0	26
2005	26-03-1-002	6	79	44	0	44	42	44	0	1	0	0	0	0	0	0	0	0	0	0	1	34	0	0	0	0	0	11	0	0	0	0	0	0	0	0	0	0	0	0	0	0	0	0	0	0	0	0	26
2005	26-03-1-002	7	87	47	0	47	46	47	0	1	0	0	0	0	0	0	0	0	0	0	0	14	0	0	0	0	0	24	0	0	0	0	0	0	0	0	0	0	0	0	0	0	0	0	0	0	0	0	26
2005	26-03-1-002	8	25	17	0	17	16	17	0	0	0	0	0	0	0	0	0	0	0	0	0	6	0	0	0	0	0	4	0	0	0	0	0	1	0	0	0	0	0	0	0	0	0	0	0	0	0	0	26
2005	26-03-1-002	9	76	42	0	42	40	42	0	1	0	0	0	0	0	0	0	0	0	0	0	11	0	0	0	0	0	11	0	0	0	0	0	2	0	0	0	0	1	0	0	0	0	0	0	0	0	0	26
2005	26-03-1-002	10	102	39	0	39	38	39	0	0	0	0	0	0	0	0	0	0	0	0	0	12	0	0	0	0	0	5	0	0	0	0	0	0	0	0	0	0	0	0	0	0	1	0	0	0	0	0	26
2005	26-03-1-002	11	75	29	0	29	26	29	0	0	0	0	0	0	0	0	0	0	0	0	0	10	0	0	0	0	2	24	0	0	0	0	0	0	0	0	0	0	0	0	0	0	0	0	0	0	0	0	26
2005	26-03-1-002	12	71	31	0	31	31	31	5	0	0	0	0	0	0	0	0	0	0	0	2	3	0	0	0	0	2	17	0	0	0	0	0	1	0	0	0	0	0	0	0	0	0	0	0	0	0	0	26
2005	25-10-1-007	1	10	10	0	10	10	10	0	0	0	0	0	0	0	0	0	0	0	0	0	0	0	0	0	0	0	3	2	1	0	0	0	3	0	0	0	0	0	0	0	0	0	0	0	0	0	0	25
2005	25-10-1-007	2	2	2	0	2	2	2	0	0	0	0	0	0	0	0	0	0	0	0	0	0	0	0	0	0	0	3	0	5	0	0	0	3	0	4	0	0	0	0	0	0	0	0	0	0	0	0	25
2005	25-10-1-007	3	6	6	0	6	6	6	0	0	0	0	0	0	0	0	0	0	0	0	0	0	0	0	0	0	0	1	0	0	0	0	0	5	0	0	0	0	0	0	0	0	0	0	0	0	0	0	25
2005	25-10-1-007	4	4	4	0	4	4	4	0	0	0	0	0	0	0	0	0	0	0	0	0	0	0	0	0	0	0	2	0	0	0	0	0	0	0	0	0	0	0	0	0	0	0	0	0	0	0	0	25
2005	25-10-1-007	5	1	1	0	1	1	1	0	0	0	0	0	0	0	0	0	0	0	0	0	0	0	0	0	0	0	0	0	0	0	0	0	2	0	0	0	0	0	0	0	0	0	0	0	0	0	0	25
2005	25-10-1-007	6	0	0	0	0	0	0	0	0	0	0	0	0	0	0	0	0	0	0	0	0	0	0	0	0	0	0	0	0	0	0	0	0	0	0	0	0	0	0	0	0	0	0	0	0	0	0	25
2005	25-10-1-007	7	0	0	0	0	0	0	0	0	0	0	0	0	0	0	0	0	0	0	0	0	0	0	0	0	0	0	0	0	0	0	0	0	0	0	0	0	0	0	0	0	0	0	0	0	0	0	25
2005	25-10-1-007	8	0	0	0	0	0	0	0	0	0	0	0	0	0	0	0	0	0	0	0	0	0	0	0	0	0	0	0	0	0	0	0	0	0	0	0	0	0	0	0	0	0	0	0	0	0	0	25
2005	25-10-1-007	9	3	3	0	3	3	3	0	0	0	0	0	0	0	0	0	0	0	0	0	0	0	0	0	0	0	2	2	0	0	0	0	0	0	0	0	0	0	0	0	0	0	0	0	0	0	0	25
2005	25-10-1-007	10	5	5	0	5	5	5	0	0	0	0	0	0	0	0	0	0	0	0	0	4	0	0	0	0	0	2	0	0	0	0	0	0	0	0	0	0	0	0	0	0	0	0	0	0	0	0	25
2005	25-10-1-007	12	1	1	0	1	1	1	0	0	0	0	0	0	0	0	0	0	0	0	0	0	0	0	0	0	0	1	0	0	0	0	0	0	0	0	0	0	0	0	0	0	0	0	0	0	0	0	25
2005	11-10-1-032	1	64	27	0	27	27	27	0	0	0	0	0	0	0	2	0	1	0	0	0	12	0	1	0	0	0	0	0	0	0	0	0	14	0	1	0	0	0	0	0	0	0	0	0	0	0	0	11
2005	11-10-1-032	2	54	26	0	26	26	26	0	7	0	0	0	0	0	7	0	0	0	0	0	25	0	6	0	0	0	0	0	0	0	0	0	5	0	0	0	0	0	0	0	0	0	0	0	0	0	0	11
2005	11-10-1-032	3	66	31	0	31	31	31	0	2	0	0	0	0	0	4	0	0	0	0	0	23	0	6	0	0	0	0	0	0	0	0	0	7	0	0	0	0	0	0	0	0	0	0	0	0	0	0	11
2005	11-10-1-032	4	97	50	0	50	49	50	0	5	0	0	0	0	0	3	0	0	0	0	1	43	0	30	0	0	0	2	0	0	0	0	0	9	0	0	0	0	0	0	0	0	0	0	0	0	0	0	11
2005	11-10-1-032	5	62	28	0	28	27	28	0	3	0	0	0	0	0	1	0	0	0	0	1	19	0	14	0	0	0	1	0	0	0	0	0	9	0	0	0	0	0	0	0	0	0	0	0	0	0	0	11
2005	11-10-1-032	6	112	45	0	45	45	45	0	5	0	0	0	0	0	8	0	0	0	0	0	28	0	8	0	0	0	0	0	0	0	0	0	15	0	0	0	0	0	0	0	0	0	0	0	0	0	0	11
2005	11-10-1-032	7	85	34	0	34	32	34	0	5	0	0	0	0	0	2	0	0	0	0	2	18	0	17	0	0	0	0	0	0	0	0	0	9	0	9	0	0	0	0	0	0	0	0	0	0	0	0	11
2005	11-10-1-032	8	52	23	0	23	23	23	0	0	0	0	0	0	0	0	0	0	0	0	0	13	0	7	0	0	0	0	0	0	0	0	0	8	0	0	0	0	0	0	0	0	0	0	0	0	0	0	11
2005	11-10-1-032	9	109	35	0	35	35	35	0	5	0	0	0	0	0	6	0	0	0	0	0	29	0	13	0	0	0	0	0	0	0	0	0	8	0	0	0	0	0	0	0	0	0	0	0	0	0	0	11
2005	11-10-1-032	10	52	20	0	20	20	20	0	2	0	1	0	0	0	1	0	1	0	0	0	14	0	6	0	0	0	0	0	0	0	0	0	6	0	0	0	0	0	0	0	0	0	0	0	0	0	0	11
2005	11-10-1-032	11	94	29	0	29	29	29	0	6	0	0	0	0	0	3	0	0	0	0	0	21	0	0	0	0	0	0	0	0	0	0	0	7	0	0	0	0	0	0	0	0	0	0	0	0	0	0	11
2005	11-10-1-032	12	99	37	0	37	36	38	0	2	0	0	0	0	0	5	0	3	0	5	1	29	0	16	0	5	0	0	0	0	0	0	0	4	0	9	0	0	0	0	0	0	0	0	0	0	0	0	11
2005	26-02-1-006	1	111	55	0	55	54	55	0	0	0	0	0	0	0	1	0	0	0	0	0	10	0	0	0	0	0	32	0	0	0	0	1	1	0	0	0	0	0	0	0	0	0	0	0	0	0	0	26
2005	26-02-1-006	2	84	43	0	43	43	43	0	0	0	0	0	0	0	0	0	0	0	0	0	15	0	0	0	0	0	29	0	0	0	0	0	1	0	0	0	0	0	0	0	0	0	0	0	0	0	0	26
2005	26-02-1-006	3	100	49	0	49	48	49	0	0	0	0	0	0	0	0	0	0	0	0	0	17	0	0	0	0	0	28	0	0	0	0	0	1	0	0	0	0	0	0	0	0	0	0	0	0	0	0	26
2005	26-02-1-006	4	65	31	0	31	29	31	0	0	0	0	0	0	0	0	0	0	0	0	0	12	0	0	0	0	1	22	0	0	0	0	0	0	0	0	0	0	0	0	0	0	0	0	0	0	0	0	26
2005	26-02-1-006	5	89	46	0	46	46	46	0	0	0	0	0	0	0	0	0	0	0	0	0	17	0	0	0	0	0	27	0	0	0	0	0	0	0	0	0	0	0	0	0	0	0	0	0	0	0	0	26
2005	26-02-1-006	6	74	39	0	39	37	39	0	0	0	0	0	0	0	0	0	0	0	0	0	9	0	0	0	0	0	21	0	0	0	0	0	0	0	0	0	0	1	0	0	0	1	0	0	0	0	0	26
2005	26-02-1-006	7	59	31	0	31	27	31	0	0	0	0	0	0	0	0	0	0	0	0	0	9	0	0	0	0	0	24	0	0	0	0	0	0	0	0	0	0	0	0	2	0	0	0	0	0	0	0	26
2005	26-02-1-006	8	65	39	0	39	36	39	0	0	0	0	0	0	0	0	0	0	0	0	1	9	0	0	0	0	0	18	0	0	0	0	0	0	0	0	0	0	0	0	0	0	0	0	0	0	0	0	26
2005	26-02-1-006	9	85	45	0	45	44	45	0	0	0	0	0	0	0	0	0	0	0	0	0	7	0	0	0	0	0	35	0	0	0	0	0	0	0	0	0	0	0	0	1	0	0	0	0	0	0	0	26
2005	26-02-1-006	10	89	44	0	44	43	44	0	0	0	0	0	0	0	0	0	0	0	0	0	8	0	0	0	0	0	29	0	0	0	0	0	0	0	0	0	0	0	0	0	0	0	0	0	0	0	0	26
2005	26-02-1-006	11	68	41	0	41	41	41	0	0	0	0	0	0	0	0	0	0	0	0	0	10	0	0	0	0	0	29	0	0	0	0	0	0	0	0	0	0	0	0	0	0	0	0	0	0	0	0	26
2005	26-02-1-006	12	36	18	0	18	16	18	0	0	0	0	0	0	0	0	0	0	0	0	0	10	0	0	0	0	1	15	0	0	0	0	0	1	0	0	0	0	0	0	0	0	0	0	0	0	0	0	26
2005	28-06-1-001	4	26	9	17	26	20	26	4	3	0	0	0	0	0	0	0	0	0	0	0	54	9	0	9	0	4	4	0	0	0	0	0	0	0	0	0	0	0	0	0	0	0	0	0	0	0	0	28
2005	28-06-1-001	5	44	11	33	44	32	36	6	5	0	0	0	0	0	0	0	0	0	0	2	65	26	19	13	0	8	6	0	0	0	0	0	0	0	0	0	0	0	0	0	0	0	0	0	0	0	0	28
2005	28-06-1-001	6	28	10	18	28	18	24	1	5	1	0	0	0	0	0	0	0	0	0	0	43	17	1	39	0	5	4	0	0	0	0	0	0	0	0	0	0	0	0	0	0	0	0	0	0	0	0	28
2005	28-06-1-001	7	24	8	16	24	25	22	9	0	5	0	0	0	0	0	0	0	0	0	0	40	18	0	12	0	6	4	0	0	0	0	0	0	0	0	0	0	0	0	0	0	0	0	0	0	0	0	28
2005	28-06-1-001	8	34	15	19	34	27	34	4	2	0	0	0	0	0	0	0	0	0	0	0	46	5	0	16	0	6	4	0	0	0	0	0	0	0	0	0	0	0	0	0	0	0	0	0	0	0	0	28
2005	28-06-1-001	9	29	10	19	29	29	28	3	5	0	0	0	0	0	0	0	0	0	0	0	53	12	0	21	0	3	3	0	0	0	0	0	0	0	0	0	0	0	0	0	0	0	0	0	0	0	0	28
2005	28-06-1-001	10	27	7	20	27	19	20	2	2	4	0	0	0	0	0	0	0	0	0	2	25	17	0	89	0	3	4	0	0	3	0	0	0	0	0	0	0	0	0	0	0	0	0	0	0	0	0	28
2005	28-06-1-001	11	37	10	27	37	30	33	5	3	2	0	0	0	0	0	0	0	0	0	0	47	15	0	31	0	7	8	0	0	2	0	0	0	0	0	0	0	0	0	0	0	0	0	0	0	0	0	28
2005	28-06-1-001	12	25	15	10	25	23	22	5	6	1	0	0	0	0	0	0	0	0	0	4	53	16	0	46	0	1	7	0	0	1	0	0	0	0	0	0	0	0	0	0	0	0	0	0	0	0	0	28
2005	16-10-1-024	3	64	50	3	53	22	53	0	2	0	1	0	0	0	0	0	0	0	0	0	0	0	0	0	0	0	7	0	0	0	0	18	18	0	1	0	0	0	0	0	0	0	0	0	0	0	0	16
2005	16-10-1-024	5	38	28	0	28	28	28	0	2	0	0	0	0	0	0	0	0	0	0	0	0	0	0	0	0	0	4	0	1	0	0	1	27	0	3	0	0	0	0	0	0	0	0	0	0	0	0	16
2005	16-10-1-024	6	55	45	0	45	0	45	0	1	0	0	0	0	0	0	0	0	0	0	0	0	0	0	0	0	0	15	0	2	0	0	11	25	0	8	0	0	0	0	0	0	0	0	0	0	0	0	16
2005	16-10-1-024	7	21	13	2	15	13	15	0	4	0	0	0	0	0	0	0	0	0	0	0	0	0	0	0	0	0	3	0	3	0	0	0	13	0	0	0	0	0	0	0	0	0	0	0	0	0	0	16
2005	16-10-1-024	8	33	22	5	27	16	27	0	3	0	0	0	0	0	0	0	0	0	0	0	0	0	0	0	0	1	9	0	2	0	0	6	12	0	2	0	0	0	0	0	0	0	0	0	0	0	0	16
2005	16-10-1-024	9	35	27	1	28	32	28	0	2	0	0	0	0	0	0	0	0	0	0	0	0	0	0	0	0	1	16	0	0	0	0	1	12	0	8	0	0	0	0	0	0	0	0	0	0	0	0	16
2005	16-10-1-024	10	26	16	5	21	12	21	0	1	0	0	0	0	0	0	0	0	0	0	0	0	0	0	0	0	0	0	0	0	0	0	0	16	0	1	0	0	0	0	0	0	1	0	0	0	0	0	16
2005	16-10-1-024	11	37	26	5	31	32	31	0	5	0	0	0	0	0	0	0	0	0	0	0	0	0	0	0	0	1	21	0	4	0	0	0	23	0	3	0	0	0	0	0	0	0	0	0	0	0	0	16
2005	16-10-1-024	12	53	33	10	43	30	43	0	0	0	0	0	0	0	1	0	0	0	0	0	0	0	0	0	0	2	15	0	0	0	0	3	15	0	7	0	0	0	0	0	0	0	0	0	0	0	0	16
2005	11-10-1-014	1	34	28	0	28	27	28	0	2	0	0	0	0	0	2	0	0	0	0	0	21	0	4	0	0	0	2	0	0	0	0	0	0	0	2	0	0	0	0	0	0	1	0	0	0	0	0	11
2005	11-10-1-014	2	49	31	0	31	31	33	0	6	0	0	0	0	0	5	0	0	0	0	2	27	0	0	0	0	0	5	0	0	0	0	0	5	0	0	0	0	0	0	0	0	0	0	0	0	0	0	11
2005	11-10-1-014	3	35	17	0	17	17	20	0	2	0	0	0	0	0	7	0	0	0	0	3	18	0	3	0	0	0	2	0	0	0	0	0	6	0	0	0	0	0	0	0	0	2	0	0	0	0	0	11
2005	11-10-1-014	4	12	10	0	10	10	10	0	2	0	0	0	0	0	2	0	0	0	0	0	12	0	2	0	0	0	2	0	0	0	0	0	2	0	0	0	0	0	0	0	0	0	0	0	0	0	0	11
2005	11-10-1-014	5	17	11	0	13	13	13	0	1	0	0	0	0	0	3	0	0	0	0	0	13	0	4	0	0	0	2	0	0	0	0	0	3	0	1	0	0	0	0	0	0	0	0	0	0	0	0	11
2005	11-10-1-014	6	48	31	0	31	31	31	0	2	0	0	0	0	0	2	0	0	0	0	0	25	0	1	0	0	0	2	0	0	0	0	0	3	0	0	0	0	0	0	0	0	0	0	0	0	0	0	11
2005	11-10-1-014	8	53	37	0	37	37	38	0	9	0	0	0	0	0	0	0	0	0	0	0	38	0	5	0	0	0	9	0	0	0	0	0	0	0	0	0	0	0	0	0	0	0	0	0	0	0	0	11
2005	11-10-1-014	9	28	9	0	9	9	9	0	1	0	0	0	0	0	5	0	0	0	0	0	11	0	0	0	0	0	1	0	0	0	0	0	2	0	0	0	0	0	0	0	0	0	0	0	0	0	0	11
2005	11-10-1-014	10	44	28	0	28	24	28	0	4	0	0	0	0	0	2	0	0	0	0	1	22	0	0	0	0	0	3	0	0	0	0	0	2	0	0	0	0	0	0	0	0	0	0	0	0	0	0	11
2005	11-10-1-014	11	25	20	0	20	18	20	0	3	0	0	0	0	0	0	0	0	0	0	0	12	0	7	0	0	0	5	0	0	0	0	0	0	0	0	0	0	0	0	0	0	0	0	0	0	0	0	11
2005	11-10-1-014	12	17	14	0	14	13	15	0	2	0	0	0	0	0	7	0	0	0	0	1	17	0	5	0	0	0	0	0	0	0	0	0	3	0	0	0	0	0	0	0	0	0	0	0	0	0	0	11
2005	25-03-1-004	2	34	17	10	27	27	0	0	0	0	0	0	0	0	0	0	0	0	0	3	0	0	0	0	0	0	0	0	0	0	0	0	0	0	0	0	0	0	0	0	0	0	0	0	0	0	0	25
2005	25-03-1-004	3	30	15	9	24	24	12	0	0	0	0	0	0	0	0	0	0	0	0	2	0	0	0	0	0	0	0	0	0	0	0	0	0	0	0	0	0	0	0	0	0	0	0	1	0	0	0	25
2005	25-03-1-004	4	39	20	12	32	32	7	0	0	0	0	0	0	0	0	0	0	0	0	8	0	0	0	0	0	0	0	0	0	0	0	0	0	0	0	0	0	0	0	0	0	0	0	1	0	0	0	25
2005	25-03-1-004	5	21	11	9	20	20	12	1	0	0	0	0	0	0	0	0	0	0	0	6	0	0	0	0	0	0	0	0	0	0	0	0	0	0	0	0	0	0	0	0	0	0	0	0	0	0	0	25
2005	25-03-1-004	7	31	11	0	11	30	27	0	0	0	0	0	0	0	0	0	0	0	0	15	0	0	0	0	0	13	0	0	0	0	0	0	0	0	0	0	0	0	0	0	0	0	0	0	0	0	0	25
2005	25-03-1-004	8	29	12	6	18	18	1	0	0	0	0	0	0	0	0	0	0	0	0	0	0	0	0	0	0	0	0	0	0	0	0	0	0	0	0	0	0	0	0	0	0	0	0	0	0	0	0	25
2005	28-04-1-001	1	39	23	0	23	24	23	0	1	3	2	0	0	0	1	0	0	0	0	0	22	3	2	0	0	0	2	0	0	0	0	0	1	0	0	0	0	0	0	0	0	0	0	0	0	0	0	28
2005	28-04-1-001	2	77	48	0	48	32	48	0	5	0	2	0	0	0	5	0	2	0	0	0	33	0	2	0	0	0	6	0	0	0	0	0	1	0	0	0	0	0	0	0	0	2	0	0	0	0	0	28
2005	28-04-1-001	3	76	46	0	46	38	46	0	2	0	3	0	0	0	4	0	0	0	0	0	28	0	0	0	0	0	15	0	0	0	0	0	0	0	0	0	0	0	0	1	0	0	0	0	0	0	0	28
2005	28-04-1-001	4	91	62	0	62	36	62	4	1	0	0	0	0	0	5	0	0	0	0	0	27	0	0	0	0	18	12	0	0	0	0	0	3	0	0	0	0	0	0	1	0	0	0	0	0	0	0	28
2005	28-04-1-001	5	29	29	0	29	29	14	0	0	4	0	0	0	1	22	0	3	0	0	0	39	4	1	0	0	0	3	0	0	0	0	0	2	0	0	0	0	0	0	2	0	0	0	0	0	0	0	28
2005	28-04-1-001	6	92	58	0	58	30	58	0	5	0	0	0	0	0	6	0	0	0	0	0	33	0	0	0	0	14	12	0	0	0	0	0	2	0	0	0	0	0	0	0	0	0	0	0	0	0	0	28
2005	28-04-1-001	7	53	33	0	33	19	33	2	3	0	5	0	0	0	1	0	2	0	0	0	21	0	7	0	0	4	2	0	0	0	0	0	0	0	0	0	0	0	0	0	0	0	0	0	0	0	0	28
2005	28-04-1-001	8	53	36	0	36	38	36	0	2	0	3	0	0	0	9	0	3	0	0	0	48	0	6	0	0	0	1	0	0	0	0	0	0	0	0	0	0	0	0	0	0	0	0	0	0	0	0	28
2005	28-04-1-001	9	53	37	0	37	24	37	0	2	0	10	0	0	0	10	2	2	0	0	0	26	2	12	0	0	0	5	0	0	0	0	0	0	0	0	0	0	1	0	0	0	0	0	0	0	0	0	28
2005	28-04-1-001	11	13	7	0	7	2	7	0	14	0	0	0	0	0	13	1	0	0	0	0	22	1	0	0	0	0	0	0	0	0	0	0	0	0	0	0	0	0	0	0	0	0	0	0	0	0	0	28
2005	30-10-1-029	1	32	25	0	25	25	25	0	2	5	0	0	0	0	2	0	0	0	0	0	8	0	0	0	0	0	2	0	0	0	0	0	18	2	25	0	0	0	0	1	0	0	0	0	0	0	0	30
2005	30-10-1-029	2	46	27	0	27	27	27	0	4	0	0	0	0	0	0	0	0	0	0	0	1	0	0	0	0	0	4	0	0	0	0	2	24	0	7	0	0	0	0	0	0	0	0	0	0	0	0	30
2005	30-10-1-029	3	22	14	0	14	7	14	0	2	0	0	0	0	0	1	0	0	0	0	0	0	0	0	0	0	0	0	0	21	0	0	7	7	0	4	0	0	0	0	0	0	0	0	0	0	0	0	30
2005	30-10-1-029	4	15	11	0	11	10	11	0	0	0	0	0	0	0	2	0	0	0	0	0	0	0	0	0	0	0	0	0	0	0	0	0	13	0	5	0	0	0	0	0	0	0	0	0	0	0	0	30
2005	30-10-1-029	5	5	4	0	4	4	4	0	0	0	0	0	0	0	1	0	0	0	0	0	2	0	0	0	0	0	0	0	0	0	0	0	2	0	4	0	0	0	0	0	0	0	0	0	0	0	0	30
2005	30-10-1-029	6	10	8	0	8	8	8	0	0	0	0	0	0	0	0	0	0	0	0	0	0	0	0	0	0	0	0	0	0	0	0	0	8	0	1	0	0	0	0	0	0	0	0	0	0	0	0	30
2005	30-10-1-029	7	16	9	0	9	9	9	0	3	0	0	0	0	0	1	0	0	0	0	0	4	0	0	0	0	0	3	0	0	0	0	0	7	0	0	0	0	0	0	0	0	0	0	0	0	0	0	30
2005	30-10-1-029	8	13	10	0	10	8	10	0	0	0	0	0	0	0	3	0	0	0	0	1	6	0	0	0	0	0	0	0	0	0	0	0	3	0	0	0	0	0	0	0	0	0	0	0	0	0	0	30
2005	30-10-1-029	9	16	11	0	11	11	11	0	2	0	5	0	0	0	1	0	0	0	0	0	1	0	0	0	0	0	4	0	0	0	0	0	10	0	9	0	0	0	0	0	0	0	0	0	0	0	0	30
2005	27-07-1-003	1	30	26	0	26	2	26	0	3	0	0	0	0	0	0	0	0	0	0	12	1	0	0	0	0	10	2	0	2	0	0	0	0	0	0	0	0	0	0	0	0	0	0	0	0	0	0	27
2005	27-07-1-003	2	35	35	0	35	4	27	0	0	0	0	0	0	0	0	0	0	0	0	14	2	0	0	0	0	7	4	0	4	0	0	0	0	0	0	0	0	0	0	0	0	0	0	0	0	0	0	27
2005	27-07-1-003	3	44	44	0	44	0	34	0	0	0	0	0	0	0	1	0	0	0	0	15	1	0	0	0	0	18	0	0	0	0	0	0	0	0	0	0	0	0	0	0	0	0	0	0	0	0	0	27
2005	27-07-1-003	4	42	42	0	42	1	32	0	0	0	0	0	0	0	0	0	0	0	0	13	0	0	0	0	0	14	0	0	0	0	0	0	0	0	0	0	0	0	0	0	0	0	0	0	0	0	0	27
2005	27-07-1-003	5	43	43	0	43	0	29	0	0	0	0	0	0	0	0	0	0	0	0	12	0	0	0	0	0	23	1	0	0	0	0	0	0	0	0	0	0	0	0	0	0	0	0	0	0	0	0	27
2005	27-07-1-003	6	35	35	0	35	6	27	0	1	0	0	0	0	0	0	0	0	0	0	7	1	0	0	0	0	14	6	0	6	0	0	0	0	0	0	0	0	0	0	0	0	0	0	0	0	0	0	27
2005	27-07-1-003	9	32	32	0	32	0	0	30	1	0	0	0	0	0	0	0	0	0	0	6	1	0	0	0	0	17	0	0	0	0	0	0	0	0	0	0	0	0	0	0	0	0	0	0	0	0	0	27
2005	27-07-1-003	10	25	22	3	25	2	0	19	1	0	0	0	0	0	0	0	0	0	0	13	1	0	0	0	0	7	2	0	2	0	0	0	0	0	0	0	0	0	0	0	0	0	0	0	0	0	0	27
2005	27-07-1-003	11	36	28	8	36	0	0	32	2	0	10	0	0	0	0	0	0	0	0	3	2	0	0	0	0	29	0	0	0	0	0	0	0	0	0	0	0	0	0	0	0	0	0	0	0	0	0	27
2005	27-07-1-003	12	30	22	3	25	3	0	25	1	0	0	0	0	0	0	0	0	0	0	8	1	0	0	0	0	16	3	0	3	0	0	0	0	0	0	0	0	0	0	0	0	0	0	0	0	0	0	27
2005	30-11-1-001	4	19	12	0	12	12	12	0	0	0	0	0	0	0	0	0	0	0	0	0	3	0	0	0	0	0	4	0	4	0	0	0	0	0	0	0	0	0	0	0	0	0	0	0	0	0	0	30
2005	30-11-1-001	5	30	19	0	19	18	19	0	0	0	0	0	0	0	0	0	0	0	0	0	12	0	0	0	0	0	0	0	0	0	0	0	0	0	0	0	0	0	0	0	0	0	0	0	0	0	0	30
2005	30-11-1-001	6	17	11	0	11	10	11	0	0	0	0	0	0	0	0	0	0	0	0	0	5	0	0	0	0	0	0	0	10	0	0	0	0	0	0	0	0	0	0	0	0	0	0	0	0	0	0	30
2005	30-11-1-001	7	12	9	0	9	9	9	0	1	0	0	0	0	0	0	0	0	0	0	0	2	0	0	0	0	0	0	0	0	0	0	0	0	0	0	0	0	1	0	0	0	0	0	0	0	0	0	30
2005	30-11-1-001	8	15	12	0	12	12	12	0	2	0	0	0	0	0	0	0	0	0	0	0	2	0	0	0	0	0	5	0	0	0	0	0	0	0	0	0	0	0	0	0	0	0	0	0	0	0	0	30
2005	30-11-1-001	9	12	12	0	12	12	12	0	0	0	0	0	0	0	0	0	0	0	0	0	4	0	1	0	0	0	1	0	0	0	0	0	0	0	0	0	0	0	0	0	0	0	0	0	0	0	0	30
2005	30-11-1-001	10	19	11	0	11	11	11	0	2	0	0	0	0	0	0	0	0	0	0	0	9	0	3	0	0	0	1	0	0	0	0	0	2	0	0	0	0	0	0	0	0	0	0	0	0	0	0	30
2005	30-11-1-001	11	23	9	0	9	9	9	0	0	0	0	0	0	0	0	0	0	0	0	0	3	0	0	0	0	0	0	0	0	0	0	0	2	0	0	0	0	0	0	0	0	0	0	0	0	0	0	30
2005	08-10-1-005	1	66	50	0	50	59	50	5	1	0	0	0	0	0	3	11	0	5	0	0	51	1	0	1	0	1	3	7	0	0	0	0	11	0	0	0	0	0	0	0	0	0	0	0	0	0	0	8
2005	08-10-1-005	2	64	44	0	44	43	44	0	9	0	0	0	0	0	7	0	0	0	0	0	42	0	0	8	0	0	7	0	0	0	0	0	6	0	0	0	0	0	0	0	0	0	0	0	0	0	0	8
2005	08-10-1-005	3	78	54	0	54	53	54	0	11	0	4	0	0	0	5	1	0	0	0	0	52	1	4	8	0	0	8	0	0	0	0	0	10	0	0	0	0	0	0	0	0	0	0	0	0	0	0	8
2005	08-10-1-005	4	33	25	0	25	30	25	0	8	0	2	0	0	0	1	0	0	0	0	0	29	0	1	4	0	0	4	0	0	0	0	0	2	0	0	0	0	0	0	0	0	0	0	0	0	0	0	8
2005	08-10-1-005	5	43	33	0	33	28	33	0	7	1	3	0	0	0	4	0	3	0	0	0	31	1	5	2	0	0	5	0	0	0	0	0	3	0	0	0	0	0	0	0	0	1	0	0	0	0	0	8
2005	08-10-1-005	6	75	57	0	57	49	57	0	6	3	0	0	0	0	3	0	0	0	0	1	49	3	0	4	0	0	7	0	0	0	0	0	6	0	0	0	0	0	0	0	0	0	0	0	0	0	0	8
2005	08-10-1-005	7	38	29	0	29	33	29	0	3	0	3	0	0	0	4	0	0	0	0	0	32	0	4	3	0	0	1	0	0	0	0	1	4	0	0	0	0	0	0	0	0	0	0	0	0	0	0	8
2005	08-10-1-005	8	26	21	0	21	19	21	0	12	0	2	0	0	0	1	0	0	0	0	0	26	1	1	0	0	0	4	0	0	0	0	0	1	0	0	0	0	0	0	0	0	0	0	0	0	0	0	8
2005	08-10-1-005	9	62	42	0	42	45	42	0	3	5	0	0	0	0	0	9	0	0	0	0	39	21	0	2	0	0	8	0	0	0	0	0	4	1	0	0	0	0	0	0	0	0	0	0	0	0	0	8
2005	08-10-1-005	10	35	25	0	25	23	25	0	10	5	3	0	0	0	3	0	0	0	0	0	20	5	3	1	0	0	7	0	0	0	0	0	5	0	0	0	0	0	0	0	0	0	0	0	0	0	0	8
2005	08-10-1-005	11	38	31	0	31	31	31	0	3	5	0	0	0	0	4	0	0	0	0	0	33	5	0	0	0	0	3	0	0	0	0	0	3	0	0	0	0	0	0	0	0	0	0	0	0	0	0	8
2005	08-10-1-005	12	35	26	0	26	23	26	0	6	0	4	0	0	0	1	0	0	0	0	0	19	0	4	3	0	2	6	0	0	0	0	0	2	0	0	0	0	0	0	0	0	0	0	0	0	0	0	8
2005	07-02-1-014	1	9	8	0	8	0	8	0	0	0	0	0	0	0	0	0	0	0	0	8	0	0	0	0	0	0	0	0	0	0	0	0	0	0	0	0	0	0	0	0	0	0	0	0	0	0	0	7
2005	07-02-1-014	2	15	7	0	7	7	7	0	0	0	0	0	0	0	0	0	0	0	0	0	6	0	1	0	0	0	0	0	0	0	0	0	0	0	0	0	0	0	0	0	0	0	0	0	0	0	0	7
2005	07-02-1-014	3	24	16	0	16	7	16	0	0	0	0	0	0	0	0	0	0	0	0	6	7	0	6	0	0	0	0	0	0	0	0	0	0	0	0	0	0	0	0	0	0	0	0	0	0	0	0	7
2005	07-02-1-014	4	24	9	0	9	10	9	0	0	0	0	0	0	0	0	0	0	0	0	3	10	0	2	0	0	0	0	0	0	0	0	0	0	0	0	0	0	0	0	0	0	0	0	0	0	0	0	7
2005	07-02-1-014	5	12	10	0	10	8	10	0	0	0	0	0	0	0	0	0	0	0	0	0	8	0	0	0	0	0	0	0	0	0	0	0	0	0	0	0	0	0	0	0	0	0	0	0	0	0	0	7
2005	07-02-1-014	7	15	11	0	11	6	11	0	0	0	0	0	0	0	0	0	0	0	0	4	6	0	0	0	0	0	0	0	0	0	0	0	0	0	0	0	0	0	0	0	0	0	0	0	0	0	0	7
2005	07-02-1-014	8	25	7	0	7	0	7	0	0	0	0	0	0	0	0	0	0	0	0	0	0	0	0	0	0	0	0	0	0	0	0	0	0	0	0	0	0	0	0	0	0	0	0	0	0	0	0	7
2005	07-02-1-014	9	20	12	0	12	4	12	0	0	0	0	0	0	0	0	0	0	0	0	7	4	0	0	0	0	0	0	0	0	0	0	0	0	0	0	0	0	0	0	0	0	0	0	0	0	0	0	7
2005	07-02-1-014	10	33	14	0	14	4	14	0	0	0	0	0	0	0	0	0	0	0	0	9	4	0	4	0	0	0	0	0	0	0	0	0	0	0	0	0	0	0	0	0	0	0	0	0	0	0	0	7
2005	07-02-1-014	11	39	20	0	20	0	20	0	0	0	0	0	0	0	0	0	0	0	0	0	0	0	0	0	0	15	0	0	0	0	0	0	0	0	0	0	0	0	0	0	0	0	0	0	0	0	0	7
2005	07-02-1-014	12	23	12	0	12	9	12	0	0	0	0	0	0	0	0	0	0	0	0	0	0	0	0	0	0	2	7	0	0	0	0	0	0	0	0	0	0	0	0	0	0	1	0	0	0	0	0	7
2005	08-10-1-002	1	70	55	5	60	46	60	1	1	0	0	0	0	0	0	0	0	0	0	0	0	0	0	0	0	0	10	4	0	2	0	0	40	0	0	2	0	0	0	0	0	0	0	0	0	0	0	8
2005	08-10-1-002	2	34	31	0	31	31	31	2	0	0	0	0	0	0	0	0	0	0	0	0	0	0	0	0	0	0	17	10	0	4	0	0	16	0	0	2	0	0	0	0	0	0	0	0	0	0	0	8
2005	08-10-1-002	3	34	17	11	28	28	28	9	1	0	0	0	0	0	0	0	0	0	0	0	0	0	0	0	0	0	21	1	0	3	0	3	27	0	0	0	0	0	0	0	0	0	0	0	0	0	0	8
2005	08-10-1-002	4	48	39	3	42	42	42	5	0	0	0	0	0	0	0	0	0	0	0	0	0	0	0	0	0	0	19	5	0	0	0	0	23	0	0	0	0	0	0	0	0	0	0	0	0	0	0	8
2005	08-10-1-002	5	30	22	3	25	25	25	2	1	0	0	0	0	0	0	0	0	0	0	0	0	0	0	0	0	0	19	4	0	16	0	0	13	0	0	0	0	0	0	0	0	0	0	0	0	0	0	8
2005	08-10-1-002	6	25	14	5	19	19	19	1	3	0	0	0	0	0	0	0	0	0	0	0	0	0	0	0	0	0	15	0	0	5	0	0	16	0	0	0	0	0	0	0	0	0	0	0	0	0	0	8
2005	08-10-1-002	7	48	33	9	42	42	42	13	0	0	0	0	0	0	0	0	0	0	0	0	0	0	0	0	0	0	13	8	0	7	0	0	37	0	0	2	0	0	0	0	0	0	0	0	0	0	0	8
2005	08-10-1-002	8	60	51	4	55	55	55	6	2	0	0	0	0	0	0	0	0	0	0	0	0	0	0	0	0	0	27	12	0	1	0	0	35	5	0	9	0	0	0	0	0	0	0	0	0	0	0	8
2005	08-10-1-002	9	48	22	18	40	29	40	5	0	0	0	0	0	0	0	0	0	0	0	0	0	0	0	0	0	0	12	0	0	1	0	0	22	2	0	0	0	0	0	0	0	0	0	0	0	0	0	8
2005	08-10-1-002	10	9	6	2	8	8	8	1	0	0	0	0	0	0	0	0	0	0	0	0	0	0	0	0	0	0	13	0	0	0	0	0	13	0	0	3	0	0	0	0	0	0	0	0	0	0	0	8
2005	08-10-1-002	11	23	16	7	23	23	23	17	2	0	0	0	0	0	0	0	0	0	0	0	0	0	0	0	0	0	6	9	0	0	0	1	33	0	0	7	0	0	0	0	0	0	0	0	0	0	0	8
2005	08-10-1-002	12	56	21	25	46	46	46	14	1	0	0	0	0	0	0	0	0	0	0	0	0	0	0	0	0	1	12	11	0	0	0	0	37	3	0	11	0	0	0	0	0	0	0	0	0	0	0	8
2005	05-02-1-004	1	13	8	5	13	8	13	0	0	0	0	0	0	0	0	0	0	0	0	3	8	0	0	0	0	0	0	0	0	0	0	0	0	0	0	0	0	0	0	0	0	0	0	0	0	0	0	5
2005	05-02-1-004	7	18	7	6	13	10	13	0	0	0	0	0	0	0	0	0	0	0	0	2	10	0	0	0	0	0	0	0	0	0	0	0	0	0	0	0	0	0	0	0	0	0	0	0	0	0	0	5
2005	05-02-1-004	8	14	9	5	14	15	14	0	0	0	0	0	0	0	0	0	0	0	0	1	15	0	0	0	0	0	0	0	0	0	0	0	0	0	0	0	0	0	0	0	0	0	0	0	0	0	0	5
2005	05-02-1-004	9	17	11	6	17	8	17	0	0	0	0	0	0	0	0	0	0	0	0	3	8	0	0	0	0	0	0	0	0	0	0	1	0	0	0	0	0	0	0	0	0	0	0	0	0	0	0	5
2005	05-02-1-004	10	16	7	5	12	10	12	3	0	0	0	0	0	0	0	0	0	0	0	2	10	0	0	0	0	2	0	0	0	0	0	0	0	0	0	0	0	0	0	0	0	0	0	0	0	0	0	5
2005	05-02-1-004	11	14	8	6	14	8	14	0	0	0	0	0	0	0	0	0	0	0	0	0	8	0	0	0	0	0	0	0	0	0	0	0	0	0	0	0	0	0	0	0	0	0	0	0	0	0	0	5
2005	05-02-1-004	12	5	3	2	5	2	5	0	8	0	0	0	0	0	0	0	0	0	0	2	2	0	0	0	0	1	0	0	0	0	0	0	0	0	0	0	0	0	0	0	0	0	0	0	0	0	0	5
2005	04-07-1-001	3	18	11	0	11	11	11	0	0	0	0	0	0	0	0	0	0	0	0	0	12	0	0	0	0	0	2	0	2	0	0	0	0	0	0	0	0	0	0	0	0	0	0	0	0	0	0	4
2005	04-07-1-001	4	25	21	0	21	21	21	0	2	0	0	0	0	0	0	0	0	0	0	0	11	0	0	0	0	0	10	0	7	0	0	0	1	0	0	0	0	0	0	0	0	0	0	0	0	1	0	4
2005	04-07-1-001	5	72	51	0	51	51	51	0	4	0	0	0	0	0	0	0	0	0	0	0	24	0	9	0	0	0	20	0	12	0	0	0	0	0	0	0	0	1	0	0	0	0	0	0	0	1	0	4
2005	04-07-1-001	6	52	41	0	41	41	41	0	2	0	0	0	0	0	0	0	0	0	0	0	14	0	4	0	0	0	24	0	17	0	0	0	0	0	0	0	0	0	0	0	0	0	0	0	0	0	0	4
2005	04-07-1-001	9	39	28	0	28	28	28	0	0	0	0	0	0	0	0	0	0	0	0	0	9	0	0	0	0	0	16	0	15	0	0	0	0	0	0	0	0	0	0	0	0	0	0	0	0	0	0	4
2005	04-07-1-001	10	35	30	0	30	30	30	0	0	0	0	0	0	0	0	0	0	0	0	0	13	0	0	0	0	0	22	0	17	0	0	0	0	0	0	0	0	0	0	0	0	0	0	0	0	0	0	4
2005	04-07-1-001	11	68	46	0	46	46	46	0	0	0	0	0	0	0	0	0	0	0	0	0	17	0	7	0	0	0	14	0	14	0	0	0	1	0	0	0	0	0	0	0	0	0	0	0	0	0	0	4
2005	04-07-1-001	12	35	32	0	32	32	32	0	0	0	0	0	0	0	0	0	0	0	0	0	13	0	1	0	0	0	18	0	15	0	0	0	1	0	5	0	0	0	0	0	0	0	0	0	0	0	0	4
2005	09-10-1-040	1	40	40	0	40	40	40	0	0	4	0	0	0	0	0	5	0	0	0	0	37	0	11	0	0	1	2	0	0	0	0	0	2	0	0	0	0	0	0	0	0	0	0	0	0	0	0	9
2005	09-10-1-040	2	27	23	0	23	23	27	0	0	0	0	0	0	0	0	0	0	0	0	0	9	0	0	0	0	0	0	0	0	0	0	3	7	0	0	0	0	0	0	0	0	0	0	0	0	0	0	9
2005	09-10-1-040	3	47	42	0	42	42	47	0	1	3	0	0	0	0	0	13	0	0	0	0	35	16	36	0	0	0	0	0	0	0	0	4	2	0	0	0	0	0	0	0	0	0	0	0	0	0	0	9
2005	09-10-1-040	4	52	49	0	49	48	52	0	0	0	0	0	0	0	0	0	0	0	0	0	32	0	34	0	0	0	1	0	0	0	0	5	0	0	0	0	0	0	0	0	0	0	0	0	0	0	0	9
2005	09-10-1-040	5	60	57	0	57	57	60	0	9	9	7	0	0	0	1	0	0	0	0	0	33	8	7	0	0	0	7	0	10	0	0	3	9	0	0	0	0	0	0	0	0	0	0	0	0	0	0	9
2005	09-10-1-040	6	50	46	0	46	46	50	0	0	6	0	0	0	0	0	4	0	0	0	0	60	10	24	0	0	0	0	0	0	0	0	2	1	0	2	0	0	0	0	0	0	0	0	0	0	0	0	9
2005	09-10-1-040	7	43	41	0	41	37	43	0	6	0	0	0	0	0	1	0	0	0	0	0	22	0	19	0	0	0	0	0	0	0	0	9	6	0	1	0	0	0	0	0	0	0	0	0	0	0	0	9
2005	09-10-1-040	8	28	24	0	24	24	28	0	0	0	0	0	0	0	1	0	0	0	0	0	23	0	6	0	0	0	1	0	0	0	0	4	11	0	0	0	0	0	0	0	0	0	0	0	0	0	0	9
2005	09-10-1-040	9	32	31	0	31	31	32	0	24	0	0	0	0	0	0	0	0	0	0	0	29	0	5	0	0	0	1	0	0	0	0	0	8	0	0	0	0	0	0	0	0	0	0	0	0	0	0	9
2005	09-10-1-040	10	18	18	0	18	18	18	0	0	10	0	0	0	0	2	0	0	0	0	0	16	10	3	0	0	0	0	0	3	0	0	1	4	0	0	0	0	0	0	0	0	0	0	0	0	0	0	9
2005	09-10-1-040	11	46	41	0	41	41	46	0	9	4	0	0	0	0	0	0	0	0	0	0	34	7	9	0	0	0	2	0	0	0	0	5	13	0	0	0	0	0	0	0	0	0	0	0	0	0	0	9
2005	09-10-1-040	12	19	19	0	19	19	19	0	4	10	0	0	0	0	0	0	0	0	0	0	22	4	20	0	0	0	1	0	0	0	0	0	2	0	0	0	0	0	0	0	0	0	0	0	0	0	0	9
2005	25-02-1-005	3	132	87	35	122	122	128	0	9	0	0	0	0	0	45	0	27	0	0	0	182	0	27	0	0	0	0	0	0	0	0	0	0	0	0	0	0	0	0	0	0	0	0	0	0	0	0	25
2005	25-02-1-005	4	122	55	62	117	117	120	0	3	0	0	0	0	0	44	0	13	0	0	0	171	0	13	0	0	0	0	0	0	0	0	0	0	0	0	0	0	0	0	0	0	0	0	0	0	0	0	25
2005	08-10-1-016	1	13	8	1	9	9	9	0	8	0	0	0	0	0	6	0	0	0	0	0	0	0	0	0	0	0	10	0	0	0	0	0	10	2	0	0	0	0	0	0	0	0	0	0	0	0	0	8
2005	08-10-1-016	2	17	10	0	10	10	10	0	6	18	0	0	0	0	7	0	0	0	0	0	2	1	0	0	0	0	1	0	0	0	0	0	20	17	0	0	0	0	0	0	0	0	0	0	0	0	0	8
2005	08-10-1-016	3	29	21	0	21	17	17	0	2	0	0	0	0	0	0	0	0	0	0	0	2	1	0	0	0	0	7	0	0	0	0	0	8	6	0	0	0	0	0	0	0	0	0	0	0	0	0	8
2005	08-10-1-016	4	13	11	0	11	11	11	0	2	5	0	0	0	0	0	0	0	0	0	0	2	3	0	0	0	0	4	0	0	0	0	0	13	17	0	0	0	0	0	0	0	0	0	0	0	0	0	8
2005	08-10-1-016	5	25	22	0	22	22	22	0	11	0	0	0	0	0	0	0	0	0	0	0	9	0	0	0	0	0	11	0	0	0	0	0	11	3	0	0	0	0	0	0	0	0	0	0	0	0	0	8
2005	08-10-1-016	6	22	15	1	16	12	12	0	1	0	0	0	0	0	0	3	0	0	0	0	2	0	0	0	0	0	4	2	0	0	0	0	10	12	0	0	0	0	0	0	0	0	0	0	0	0	0	8
2005	08-10-1-016	7	19	17	0	17	17	17	0	0	0	0	0	0	0	0	0	0	0	0	0	4	0	0	0	0	0	0	0	0	0	0	0	11	2	0	0	0	0	0	0	0	0	0	0	0	0	0	8
2005	08-10-1-016	8	5	4	0	4	4	4	0	3	0	0	0	0	0	0	0	0	0	0	0	0	0	0	0	0	0	3	0	0	0	0	0	5	6	0	0	0	0	0	0	0	0	0	0	0	0	0	8
2005	26-04-1-001	1	40	34	0	34	34	34	0	11	11	7	0	0	0	0	1	0	0	0	0	35	12	7	10	0	0	2	0	0	0	0	0	0	0	0	0	0	0	0	0	0	0	0	0	0	0	0	26
2005	26-04-1-001	2	50	31	0	31	29	31	0	3	0	0	0	0	0	0	0	0	0	0	0	30	0	0	7	0	2	1	0	0	0	0	0	0	0	0	0	0	0	0	0	0	0	0	0	0	0	0	26
2005	26-04-1-001	3	37	31	0	31	31	31	0	0	15	7	0	0	0	0	0	0	0	0	0	20	15	7	6	0	0	0	0	0	0	0	0	4	0	0	0	0	0	0	0	0	0	0	0	0	0	0	26
2005	26-04-1-001	4	38	30	0	30	30	30	0	3	0	6	0	0	0	0	0	0	0	0	0	32	0	5	2	0	0	1	0	0	0	0	0	0	0	0	0	0	0	0	0	0	0	0	0	0	0	0	26
2005	26-04-1-001	5	26	17	0	17	10	17	0	8	0	0	0	0	0	0	0	0	0	0	0	15	0	0	2	0	0	1	0	0	0	0	0	0	0	0	0	0	0	0	0	0	0	0	0	0	0	0	26
2005	26-04-1-001	6	17	11	0	11	11	11	0	3	0	2	0	0	0	0	0	0	0	0	0	11	0	2	2	0	0	6	0	0	0	0	0	0	0	0	0	0	0	0	0	0	0	0	0	0	0	0	26
2005	26-04-1-001	7	36	22	0	22	28	22	0	5	0	0	0	0	0	0	0	0	0	0	0	20	0	0	0	0	0	0	0	0	0	0	0	0	0	0	0	0	0	0	0	0	0	0	0	0	0	0	26
2005	26-04-1-001	8	31	31	0	31	29	31	0	1	0	0	0	0	0	1	0	1	0	0	0	22	0	1	3	0	0	0	0	0	0	0	0	0	0	0	0	0	1	0	0	0	0	0	0	0	0	0	26
2005	26-04-1-001	9	21	12	0	12	14	12	0	2	0	0	0	0	0	0	0	0	0	0	0	19	0	1	0	0	0	0	0	0	0	0	0	0	0	0	0	0	0	0	0	0	0	0	0	0	0	0	26
2005	26-04-1-001	10	30	20	0	20	17	20	0	0	5	3	0	0	0	0	0	0	0	0	0	20	5	3	5	0	0	1	0	0	0	0	0	0	0	0	0	0	0	0	0	0	0	0	0	0	0	0	26
2005	26-04-1-001	11	52	33	0	33	33	33	0	4	0	0	0	0	0	2	0	0	0	0	0	33	0	0	1	0	0	0	0	0	0	0	0	0	0	0	0	0	0	0	0	0	0	0	0	0	0	0	26
2005	26-04-1-001	12	32	19	0	19	22	19	0	12	0	0	0	0	0	0	0	0	0	0	0	30	0	0	0	0	0	0	0	0	0	0	0	0	0	0	0	0	0	0	0	0	0	0	0	0	0	0	26
2005	11-03-1-010	1	19	6	0	6	6	0	0	13	0	0	0	0	0	0	0	0	0	0	0	15	0	0	0	0	0	2	0	0	0	0	0	0	0	0	0	0	0	0	0	0	0	0	0	0	0	0	11
2005	11-03-1-010	2	41	1	0	1	1	0	0	40	0	0	0	0	0	0	0	0	0	0	0	32	0	0	0	0	0	4	0	0	0	0	0	0	0	0	0	0	0	0	0	0	0	0	0	0	0	0	11
2005	11-03-1-010	3	17	5	0	5	5	0	0	12	0	0	0	0	0	0	0	0	0	0	0	15	0	0	0	0	0	0	0	0	0	0	0	0	0	0	0	0	0	0	0	0	0	0	0	0	0	0	11
2005	11-03-1-010	5	34	29	0	29	29	0	0	29	0	0	0	0	0	0	0	0	0	0	0	22	0	0	0	0	0	2	0	0	0	0	0	0	0	0	0	0	0	0	0	0	0	0	0	0	0	0	11
2005	11-03-1-010	6	36	29	0	29	29	0	1	29	0	0	0	0	0	0	0	0	0	0	1	26	0	0	0	0	0	0	0	0	0	0	0	1	0	0	0	0	0	0	0	0	0	0	0	0	0	0	11
2005	11-03-1-010	7	24	24	0	24	24	0	0	18	0	0	0	0	0	0	0	0	0	0	0	16	0	0	0	0	0	2	0	0	0	0	0	0	0	0	0	0	0	0	0	0	0	0	0	0	0	0	11
2005	11-03-1-010	8	38	38	0	38	38	0	2	32	0	9	0	0	0	0	0	0	0	0	2	31	0	9	0	0	0	0	0	0	0	0	0	0	0	0	0	0	0	0	0	0	0	0	0	0	0	0	11
2005	11-03-1-010	9	37	5	0	5	5	0	0	32	0	0	0	0	0	0	0	0	0	0	0	31	0	0	0	0	0	0	0	0	0	0	0	0	0	0	0	0	0	0	0	0	0	0	0	0	0	0	11
2005	11-03-1-010	11	32	19	0	19	19	0	4	19	0	6	0	0	0	0	0	0	0	0	0	22	0	2	0	0	0	4	0	0	0	0	0	0	0	0	0	0	0	0	0	0	0	0	0	0	0	0	11
2005	11-03-1-010	12	21	17	0	17	17	0	0	17	0	4	0	0	0	0	0	0	0	0	0	11	0	4	0	0	0	1	0	0	0	0	0	0	0	0	0	0	0	0	0	0	0	0	0	0	0	0	11
2005	26-10-1-042	1	13	9	0	9	10	9	3	0	0	0	0	0	0	0	0	0	0	0	0	1	3	5	0	0	0	2	2	0	0	0	2	6	1	0	0	5	0	0	0	0	0	0	0	0	0	0	26
2005	26-10-1-042	2	27	22	0	22	21	22	0	0	0	0	0	0	0	0	0	0	0	0	0	2	0	0	0	0	0	0	0	0	0	0	1	17	3	7	0	0	0	0	0	0	0	0	0	0	0	0	26
2005	26-10-1-042	3	18	14	0	14	10	11	0	0	1	0	0	0	0	0	0	0	0	0	0	2	1	0	0	0	0	2	2	1	0	0	1	7	1	0	0	0	0	0	0	0	0	0	0	0	0	0	26
2005	26-10-1-042	4	23	18	0	18	13	13	1	8	2	0	0	11	0	0	0	0	0	0	0	5	1	0	0	0	0	2	0	0	0	0	1	15	6	3	0	0	0	0	0	0	0	0	0	0	0	0	26
2005	26-10-1-042	5	26	22	0	22	17	17	0	1	0	0	0	0	0	0	0	0	0	0	0	3	0	0	0	0	0	7	1	0	0	0	0	8	4	0	0	7	0	0	0	0	0	0	0	0	0	0	26
2005	26-10-1-042	6	15	11	0	11	10	10	0	0	0	0	0	0	0	0	0	0	0	0	0	3	0	0	0	0	0	1	1	0	0	0	0	7	0	1	0	0	0	0	0	0	0	0	0	0	0	0	26
2005	26-10-1-042	7	30	21	0	21	17	19	0	2	0	0	0	0	0	0	0	0	0	0	0	15	0	0	0	0	0	1	0	0	0	0	2	3	0	0	0	0	0	0	0	0	0	0	0	0	0	0	26
2005	26-10-1-042	8	22	16	0	16	13	13	0	4	0	0	0	0	0	0	0	0	0	0	0	4	1	0	0	0	0	1	2	1	0	0	0	10	0	3	0	4	0	0	0	0	0	0	0	0	0	0	26
2005	26-10-1-042	9	11	5	0	5	5	6	0	1	0	0	0	0	0	0	0	0	0	0	0	3	0	0	0	0	0	4	0	0	0	0	0	0	0	0	0	0	0	0	0	0	0	0	0	0	0	0	26
2005	26-10-1-042	10	20	17	0	17	18	15	3	0	0	0	0	0	0	0	0	0	0	0	0	0	0	0	0	0	0	2	0	0	0	0	0	15	1	1	0	0	0	0	0	0	0	0	0	0	0	0	26
2005	26-10-1-042	11	14	9	0	9	10	9	0	0	0	0	0	0	1	2	0	1	1	0	0	1	0	0	0	0	0	0	0	0	0	0	0	10	0	1	1	5	0	0	0	0	0	0	0	0	0	0	26
2005	26-10-1-042	12	19	16	0	16	16	16	0	2	0	0	0	0	0	0	0	0	0	0	0	0	0	3	0	0	0	0	0	0	0	0	0	18	2	6	0	5	0	0	0	0	0	0	0	0	0	0	26
2005	30-02-1-009	1	0	0	0	0	0	0	0	88	9	39	0	20	0	0	0	0	0	0	0	87	7	30	0	0	0	0	0	0	0	0	0	0	0	0	0	0	0	0	0	0	0	0	0	0	0	0	30
2005	30-02-1-009	2	0	0	0	0	0	0	0	122	21	69	0	30	0	0	0	0	0	0	0	99	17	85	0	64	0	0	0	0	0	0	0	0	0	0	0	0	0	0	0	0	0	0	0	0	0	0	30
2005	30-02-1-009	3	0	0	0	0	0	0	0	85	6	48	0	0	2	2	0	0	2	0	0	83	6	35	0	0	0	0	0	0	0	0	0	0	0	0	0	0	0	0	0	0	0	0	0	0	0	0	30
2005	30-02-1-009	4	0	0	0	0	0	0	0	104	25	89	0	6	0	0	0	0	0	0	0	92	18	87	0	6	0	0	0	0	0	0	0	0	0	0	0	0	0	0	0	0	0	0	0	0	0	0	30
2005	30-02-1-009	6	0	0	0	0	0	0	0	116	16	119	7	0	0	0	0	0	0	0	0	82	14	75	0	0	0	0	0	0	0	0	0	0	0	0	0	0	0	0	0	0	0	0	0	0	0	0	30
2005	30-02-1-009	7	0	0	0	0	0	0	0	93	25	69	0	0	0	0	0	0	0	0	0	86	24	54	0	0	0	0	0	0	0	0	0	0	0	0	0	0	0	0	0	0	0	0	0	0	0	0	30
2005	30-02-1-009	8	0	0	0	0	0	0	0	118	7	73	0	0	0	0	0	0	0	0	0	103	7	79	0	0	0	0	0	0	0	0	0	0	0	0	0	0	0	0	0	0	0	0	0	0	0	0	30
2005	26-02-1-017	1	35	11	24	35	0	35	3	28	0	0	0	0	1	3	0	0	0	0	35	0	0	0	0	0	0	0	0	0	0	0	0	0	0	0	0	0	0	0	0	0	0	0	0	0	0	0	26
2005	26-02-1-017	2	15	7	8	15	0	15	1	14	0	0	0	0	1	0	0	0	0	0	16	0	0	0	0	0	0	9	0	0	0	0	0	7	0	0	0	0	0	0	0	0	0	0	0	0	0	0	26
2005	26-02-1-017	3	32	11	21	32	0	32	5	26	0	0	0	0	0	1	0	0	0	0	32	10	0	0	0	0	0	0	0	0	0	0	0	0	0	0	0	0	0	0	0	0	0	0	0	0	0	0	26
2005	26-02-1-017	4	30	17	13	30	0	30	3	27	0	0	0	0	0	0	0	0	0	0	2	21	0	0	0	0	2	19	0	0	0	0	0	2	0	0	0	0	1	0	1	0	0	0	0	0	0	0	26
2005	26-02-1-017	5	29	18	11	29	0	29	0	27	0	0	0	0	0	0	0	0	0	0	0	10	0	0	0	0	0	0	0	0	0	0	0	0	0	0	0	0	0	0	0	0	0	0	0	0	0	0	26
2005	26-02-1-017	6	14	6	8	14	0	14	0	14	0	0	0	0	0	0	0	0	0	0	0	12	0	0	0	0	0	0	0	0	0	0	0	0	0	0	0	0	0	0	0	0	0	0	0	0	0	0	26
2005	28-03-1-007	1	15	8	7	15	0	15	0	0	0	0	0	0	0	0	0	0	0	0	7	0	0	0	0	0	6	0	0	0	0	0	0	0	0	0	0	0	0	0	0	0	0	0	0	0	0	0	28
2005	28-03-1-007	2	6	4	2	6	0	6	0	0	0	0	0	0	0	0	0	0	0	0	4	0	0	0	0	0	1	0	0	0	0	0	0	0	0	0	0	0	0	0	0	0	0	0	0	0	0	0	28
2005	19-10-1-011	1	10	2	8	10	2	10	0	1	0	0	0	0	0	0	0	0	0	0	8	3	0	0	0	0	0	0	0	0	0	0	2	0	0	0	0	0	0	0	0	0	0	0	0	0	0	0	19
2005	19-10-1-011	4	15	7	0	15	7	15	0	0	0	0	0	0	0	0	0	0	0	0	7	7	0	0	0	0	0	0	0	0	0	0	1	0	0	0	0	0	0	0	0	0	0	0	0	0	0	0	19
2005	19-10-1-011	7	31	9	22	31	18	31	0	5	0	0	0	0	0	0	2	0	0	0	8	21	2	0	0	0	0	0	0	0	0	0	2	0	0	0	0	0	0	0	0	0	0	0	0	0	0	0	19
2005	19-10-1-011	8	10	3	4	7	3	7	0	1	0	0	0	0	0	0	0	0	0	0	3	4	0	0	0	0	0	0	0	0	0	0	0	0	0	0	0	0	0	0	0	0	0	0	0	0	0	0	19
2005	19-10-1-011	9	47	8	19	27	10	27	0	2	4	0	0	0	0	0	0	0	0	0	6	8	1	0	0	0	2	3	0	0	0	0	8	0	0	0	0	0	0	0	0	0	0	0	0	0	0	0	19
2005	19-10-1-011	10	25	5	14	19	10	19	0	0	4	0	0	0	0	0	0	0	0	0	11	4	4	0	0	0	0	0	0	0	0	0	0	0	0	0	0	0	0	0	0	0	0	0	0	0	0	0	19
2005	19-10-1-011	11	24	5	11	16	5	16	0	0	0	0	0	0	0	0	0	0	0	0	8	8	0	0	0	0	0	0	0	0	0	0	3	0	0	0	0	0	0	0	0	0	0	0	0	0	0	0	19
2005	11-02-1-005	1	91	59	0	59	59	0	0	54	0	0	0	0	0	0	0	0	0	0	0	46	0	8	0	0	0	1	0	0	0	0	0	6	0	2	0	0	0	0	0	0	0	0	0	0	0	0	11
2005	11-02-1-005	3	69	53	0	53	53	0	0	53	0	0	0	0	0	0	0	0	0	0	0	32	0	3	0	0	0	0	0	0	0	0	0	5	0	0	0	0	0	0	0	0	0	0	0	0	0	0	11
2005	11-02-1-005	4	70	40	0	40	40	0	0	40	0	0	0	0	0	0	0	0	0	0	0	51	0	15	0	0	0	0	0	0	0	0	0	12	0	8	0	0	0	0	0	0	0	0	0	0	0	0	11
2005	11-02-1-005	5	66	65	0	65	65	0	0	65	0	0	0	0	0	0	0	0	0	0	0	58	0	3	0	0	0	3	0	0	0	0	0	3	0	0	0	0	0	0	0	0	0	0	0	0	0	0	11
2005	11-02-1-005	7	77	67	0	67	67	0	0	67	3	45	0	0	0	0	0	0	0	0	0	58	1	24	0	0	0	0	0	0	0	0	0	2	0	0	0	0	0	0	0	0	0	0	0	0	0	0	11
2005	11-10-1-017	1	42	42	0	42	42	42	0	0	0	0	0	0	0	0	0	0	0	0	0	0	0	0	0	0	0	20	0	0	0	0	2	25	0	0	6	0	0	0	0	0	0	0	0	0	0	0	11
2005	11-10-1-017	2	57	55	0	55	52	55	0	0	0	0	0	0	0	0	0	0	0	0	0	0	0	0	0	0	1	25	0	0	0	0	2	25	0	6	0	0	0	0	0	0	0	0	0	0	0	0	11
2005	11-10-1-017	3	30	27	0	27	27	27	0	0	0	0	0	0	0	0	0	0	0	0	0	16	0	4	0	0	0	18	0	0	0	0	0	0	0	0	0	0	0	0	0	0	0	0	0	0	0	0	11
2005	11-10-1-017	4	50	46	0	46	46	46	0	2	0	0	0	0	0	1	0	0	0	0	0	16	0	0	0	0	0	29	0	1	0	0	0	0	0	0	0	0	0	0	0	0	0	0	0	0	0	0	11
2005	11-10-1-017	5	49	46	0	46	44	46	0	0	0	0	0	0	0	2	0	0	0	0	0	0	0	0	0	0	1	17	0	0	0	0	1	25	0	8	0	0	0	0	0	0	0	0	0	0	0	0	11
2005	07-02-1-011	1	29	25	4	29	5	24	0	0	0	0	0	0	0	0	0	0	0	0	23	0	0	0	0	0	0	0	0	0	0	0	0	0	0	0	0	0	0	0	0	0	0	0	0	0	0	0	7
2005	07-02-1-011	2	14	14	0	14	1	13	0	0	0	0	0	0	0	0	0	0	0	0	13	0	0	0	0	0	0	0	0	0	0	0	0	0	0	0	0	0	0	0	0	0	0	0	0	0	0	0	7
2005	07-02-1-011	3	29	28	1	29	2	27	2	0	0	0	0	0	4	0	0	0	0	0	33	0	0	0	0	0	0	0	0	0	0	0	0	0	0	0	0	0	0	0	0	0	0	0	0	0	0	0	7
2005	07-02-1-011	4	34	34	0	34	3	31	0	0	0	0	0	0	1	0	0	0	0	0	29	0	0	0	0	0	0	0	0	0	0	0	1	0	0	0	0	0	0	0	0	0	0	0	0	0	0	0	7
2005	07-02-1-011	5	19	17	2	19	1	15	0	0	0	0	0	0	0	0	0	0	0	0	15	0	0	0	0	0	0	0	0	0	0	0	0	0	0	0	0	0	0	0	0	0	0	0	0	0	0	0	7
2005	07-02-1-011	6	27	25	2	27	0	27	0	0	0	0	0	0	0	0	0	0	0	0	27	0	0	0	0	0	0	0	0	0	0	0	0	0	0	0	0	0	0	0	0	0	0	0	0	0	0	0	7
2005	07-02-1-011	7	23	17	6	23	8	15	0	0	0	0	0	0	0	0	0	0	0	0	15	0	0	0	0	0	0	0	0	0	0	0	0	0	0	0	0	0	0	0	0	0	0	0	0	0	0	0	7
2005	07-02-1-011	8	19	13	6	19	4	15	2	0	0	0	0	0	0	0	0	0	0	0	17	0	0	0	0	0	0	0	0	0	0	0	0	0	0	0	0	0	0	0	0	0	0	0	0	0	0	0	7
2005	07-02-1-011	9	23	21	2	23	1	23	0	0	0	0	0	0	0	0	0	0	0	0	21	0	0	1	0	0	0	0	0	0	0	0	0	0	0	0	0	0	0	0	0	0	0	0	0	0	0	0	7
2005	07-02-1-011	10	40	34	6	40	8	40	0	0	0	0	0	0	0	0	0	0	0	0	32	3	0	5	0	0	0	0	0	0	0	0	0	0	0	0	0	0	0	0	0	0	0	0	0	0	0	0	7
2005	07-02-1-011	11	27	26	1	27	3	27	0	0	0	0	0	0	0	0	0	0	0	0	18	0	0	0	0	0	0	0	0	0	0	0	0	0	0	0	0	0	0	0	0	0	0	0	0	0	0	0	7
2005	07-02-1-011	12	35	24	0	24	0	24	0	0	0	0	0	0	0	0	0	0	0	0	16	0	0	0	0	0	0	0	0	0	0	0	0	0	0	0	0	0	0	0	0	0	0	0	0	0	0	0	7
2005	16-10-1-007	1	40	10	17	27	0	27	0	0	0	0	0	0	0	0	0	0	0	0	0	0	0	0	0	0	0	0	0	0	0	0	0	19	0	0	0	0	0	0	0	0	0	0	0	0	0	0	16
2005	16-10-1-007	3	0	0	0	0	0	0	0	0	0	0	0	0	0	0	0	0	0	0	0	0	0	0	0	0	0	0	0	0	0	0	0	0	0	0	0	0	0	0	0	0	0	0	0	0	0	0	16
2005	16-10-1-007	4	0	0	0	0	0	0	0	0	0	0	0	0	0	0	0	0	0	0	0	0	0	0	0	0	0	0	0	0	0	0	0	0	0	0	0	0	0	0	0	0	0	0	0	0	0	0	16
2005	16-10-1-007	5	3	3	0	3	3	3	0	0	0	0	0	0	0	0	0	0	0	0	0	0	0	0	0	0	0	0	0	0	0	0	0	3	0	0	0	0	0	0	0	0	0	0	0	0	0	0	16
2005	16-10-1-007	6	3	3	0	3	3	3	0	0	0	0	0	0	0	0	0	0	0	0	0	0	0	0	0	0	0	0	0	0	0	0	0	3	0	0	0	0	0	0	0	0	0	0	0	0	0	0	16
2005	16-10-1-007	7	0	0	0	0	0	0	0	0	0	0	0	0	0	0	0	0	0	0	0	0	0	0	0	0	0	0	0	0	0	0	0	0	0	0	0	0	0	0	0	0	0	0	0	0	0	0	16
2005	16-10-1-007	9	0	0	0	0	0	0	0	0	0	0	0	0	0	0	0	0	0	0	0	0	0	0	0	0	0	0	0	0	0	0	0	0	0	0	0	0	0	0	0	0	0	0	0	0	0	0	16
2005	16-10-1-007	10	0	0	0	0	0	0	0	0	0	0	0	0	0	0	0	0	0	0	0	0	0	0	0	0	0	0	0	0	0	0	0	0	0	0	0	0	0	0	0	0	0	0	0	0	0	0	16
2005	16-10-1-007	11	3	3	0	3	3	3	0	0	0	0	0	0	0	0	0	0	0	0	0	0	0	0	0	0	0	0	0	0	0	0	0	3	0	0	0	0	0	0	0	0	0	0	0	0	0	0	16
2005	16-10-1-007	12	0	0	0	0	0	0	0	0	0	0	0	0	0	0	0	0	0	0	0	0	0	0	0	0	0	0	0	0	0	0	0	0	0	0	0	0	0	0	0	0	0	0	0	0	0	0	16
2005	24-03-1-009	1	24	19	5	24	24	24	0	0	0	0	0	0	0	0	0	0	0	0	0	16	0	3	0	0	0	0	0	0	0	0	0	0	0	0	0	0	0	0	0	0	0	0	0	0	0	0	24
2005	24-03-1-009	2	15	12	3	15	15	15	0	0	0	0	0	0	0	0	0	0	0	0	0	13	0	0	0	0	0	0	0	0	0	0	0	0	0	0	0	0	0	0	0	0	0	0	0	0	0	0	24
2005	24-03-1-009	3	12	7	1	8	8	8	0	0	0	0	0	0	0	0	0	0	0	0	0	5	0	0	0	0	0	0	0	0	0	0	0	0	0	0	0	0	0	0	0	0	0	0	0	0	0	0	24
2005	24-03-1-009	4	51	26	4	30	30	30	0	0	0	0	0	0	0	0	0	0	0	0	0	13	0	0	0	0	0	5	0	0	0	0	0	0	0	0	0	0	0	0	0	0	0	0	0	0	0	0	24
2005	24-03-1-009	5	30	13	7	20	20	20	0	2	0	0	0	0	0	0	0	0	0	0	0	17	0	0	0	0	0	2	0	0	0	0	0	0	0	0	0	0	0	0	0	0	0	0	0	0	0	0	24
2005	24-03-1-009	6	55	31	5	36	36	36	0	0	0	0	0	0	0	0	0	0	0	0	0	15	0	0	0	0	0	10	0	0	0	0	0	0	0	0	0	0	0	0	0	0	0	0	0	0	0	0	24
2005	24-03-1-009	7	37	18	4	22	22	22	0	1	0	0	0	0	0	0	0	0	0	0	0	12	0	0	0	0	0	4	0	0	0	0	0	0	0	0	0	0	0	0	0	0	0	0	0	0	0	0	24
2005	24-03-1-009	8	29	16	0	16	16	16	0	0	0	0	0	0	0	0	0	0	0	0	0	9	0	0	0	0	0	2	0	0	0	0	0	0	0	0	0	0	0	0	0	0	0	0	0	0	0	0	24
2005	24-03-1-009	9	20	14	0	14	14	14	0	0	0	0	0	0	0	0	0	0	0	0	0	12	0	0	0	0	0	2	0	0	0	0	0	0	0	0	0	0	0	0	0	0	0	0	0	0	0	0	24
2005	24-03-1-009	10	17	13	0	13	13	13	0	0	0	0	0	0	0	0	0	0	0	0	0	6	0	0	0	0	0	5	0	0	0	0	0	0	0	0	0	0	0	0	0	0	0	0	0	0	0	0	24
2005	24-03-1-009	11	29	13	4	17	17	17	0	0	0	0	0	0	0	0	0	0	0	0	0	6	0	0	0	0	0	4	0	0	0	0	0	0	0	0	0	0	0	0	0	0	0	0	0	0	0	0	24
2005	24-03-1-009	12	21	16	2	18	18	18	0	0	0	0	0	0	0	0	0	0	0	0	0	7	0	0	0	0	0	2	0	0	0	0	0	0	0	0	0	0	0	0	0	0	0	0	0	0	0	0	24
2005	14-10-1-020	1	57	28	0	28	25	28	0	8	0	0	0	0	0	1	0	0	0	0	0	0	0	0	0	0	0	0	0	0	0	0	4	26	0	11	0	0	0	0	0	0	0	0	0	0	0	0	14
2005	14-10-1-020	3	57	26	0	26	27	26	0	0	0	0	0	0	0	1	0	0	0	0	0	0	0	0	0	0	0	0	0	0	0	0	2	21	0	16	0	0	0	0	0	0	0	0	0	0	0	0	14
2005	14-10-1-020	4	87	52	0	52	51	52	0	0	0	0	0	0	0	2	0	0	0	0	0	0	0	0	0	0	0	0	0	0	0	0	1	36	0	23	0	0	0	0	0	0	0	0	0	0	0	0	14
2005	14-10-1-020	5	57	32	0	32	21	28	0	0	0	0	0	0	0	0	0	2	0	0	0	0	0	0	0	0	0	0	0	0	0	0	0	41	4	6	0	0	0	0	0	0	0	0	0	0	0	0	14
2005	14-10-1-020	6	68	38	0	38	34	35	0	0	0	0	0	0	0	2	0	0	0	0	0	0	0	0	0	0	0	0	0	0	0	0	0	29	4	9	0	0	0	0	0	0	0	0	0	0	0	0	14
2005	14-10-1-020	7	37	37	0	37	29	35	0	0	0	0	0	0	0	0	0	0	0	0	0	0	0	0	0	0	0	0	0	0	0	0	0	31	2	0	0	0	0	0	0	0	0	0	0	0	0	0	14
2005	14-10-1-020	8	77	49	0	49	39	49	0	0	0	0	0	0	0	0	0	11	0	0	0	0	0	0	0	0	0	0	0	0	0	0	2	42	2	27	0	1	0	0	0	0	0	0	0	0	0	0	14
2005	14-10-1-020	9	99	56	0	56	47	55	0	0	0	0	0	0	0	1	0	0	0	0	0	0	0	0	0	0	0	0	0	0	0	0	1	51	1	14	0	0	0	0	0	0	0	0	1	0	0	0	14
2005	14-10-1-020	10	32	15	0	15	24	15	2	0	0	0	0	0	0	0	0	0	0	0	0	0	0	0	0	0	0	0	0	0	0	0	1	27	0	20	0	0	0	0	0	0	0	0	0	0	0	0	14
2005	14-10-1-020	11	43	27	0	27	27	27	0	0	0	0	0	0	0	0	0	2	0	0	0	0	0	0	0	0	0	0	0	0	0	0	0	28	0	14	0	0	0	0	0	0	0	0	0	0	0	0	14
2005	14-10-1-020	12	67	37	0	37	39	37	0	0	0	0	0	0	1	2	0	0	0	6	0	0	0	0	0	0	0	0	0	0	0	0	0	33	0	20	0	6	0	0	0	0	0	0	0	0	0	0	14
2005	28-04-1-005	1	107	58	0	58	52	58	0	4	0	0	0	0	0	5	0	0	0	0	4	61	0	13	0	0	0	2	0	0	0	0	0	0	0	0	0	0	0	0	1	1	0	0	0	0	0	0	28
2005	28-04-1-005	2	103	45	0	45	45	45	2	4	0	0	0	0	0	10	0	0	0	0	1	49	0	12	0	0	0	0	0	0	0	0	0	1	0	0	0	0	0	0	0	0	0	0	0	0	0	0	28
2005	28-04-1-005	3	117	48	0	48	46	48	2	5	0	0	0	0	0	2	0	0	0	0	3	45	0	0	0	0	2	0	0	0	0	0	0	1	0	6	0	0	0	0	0	0	0	0	0	0	0	0	28
2005	28-04-1-005	4	130	61	0	61	55	61	0	3	0	0	0	0	0	3	0	0	0	0	0	65	0	15	0	0	2	0	0	0	0	0	0	0	0	0	0	0	0	0	1	1	0	0	0	0	0	0	28
2005	28-04-1-005	5	84	35	0	35	35	35	0	12	0	0	0	0	0	7	0	0	0	0	0	54	0	13	0	0	9	1	0	0	0	0	0	1	0	0	0	0	0	0	0	0	0	0	0	0	0	0	28
2005	28-04-1-005	6	84	41	0	41	42	41	2	8	0	0	0	0	1	0	0	0	0	0	1	50	0	10	0	0	1	0	0	0	0	0	0	2	0	0	0	0	0	0	0	0	0	0	0	0	0	0	28
2005	28-04-1-005	7	122	52	0	52	49	52	1	18	0	0	0	0	0	3	0	0	0	0	1	56	0	6	0	0	2	0	0	0	0	0	0	2	0	0	0	0	0	0	0	0	0	0	1	1	0	0	28
2005	28-04-1-005	8	112	59	0	59	59	59	0	11	0	0	0	0	0	0	0	0	0	0	0	57	0	15	0	0	0	2	0	0	0	0	0	6	0	0	0	0	0	0	0	0	0	0	0	0	0	0	28
2005	28-04-1-005	9	88	42	0	42	37	42	1	8	0	0	0	0	2	8	2	0	0	0	0	42	2	12	0	0	3	1	0	0	0	0	0	0	0	4	0	0	0	0	1	1	0	0	0	0	0	0	28
2005	05-12-1-001	8	19	18	1	19	3	15	0	2	0	0	0	0	15	1	0	0	0	0	11	6	0	0	0	0	1	2	0	0	0	0	10	4	0	0	0	0	0	0	0	0	0	0	0	0	0	0	5
2005	05-12-1-001	9	26	24	2	26	13	13	0	0	0	0	0	0	0	0	0	0	0	0	14	11	0	0	0	0	0	0	0	0	0	0	0	0	0	0	0	0	0	0	0	0	0	0	0	0	0	0	5
2005	10-10-1-004	1	34	31	0	31	31	31	0	3	0	0	0	0	0	0	0	0	0	0	0	0	0	0	0	0	2	14	0	0	0	0	0	24	0	0	0	0	0	0	0	0	0	0	0	0	0	0	10
2005	10-10-1-004	2	59	48	0	48	48	48	0	8	4	0	0	0	0	0	0	0	0	0	0	0	0	0	0	0	2	6	0	0	0	0	0	46	19	11	0	0	0	0	0	0	0	0	0	0	0	0	10
2005	10-10-1-004	3	28	24	0	24	24	24	0	3	0	0	0	0	0	3	0	0	0	0	0	0	0	0	0	0	0	16	0	3	0	0	0	22	0	0	0	0	0	0	0	0	0	0	0	0	0	0	10
2005	10-10-1-004	4	60	55	0	55	55	55	0	3	0	0	0	0	0	0	0	0	0	0	0	3	0	0	0	0	0	23	0	5	0	0	0	26	0	9	0	0	0	0	0	0	0	0	0	0	0	0	10
2005	10-10-1-004	5	33	30	0	30	30	30	0	10	0	0	0	0	0	0	0	0	0	0	0	0	0	0	0	0	0	20	0	3	0	0	0	21	0	9	0	0	0	0	0	0	0	0	0	0	0	0	10
2005	10-10-1-004	6	36	25	10	35	35	35	0	13	0	0	0	0	0	0	0	0	0	0	0	2	0	0	0	0	0	25	0	16	0	0	0	28	0	0	0	0	0	0	0	0	0	0	0	0	0	0	10
2005	10-10-1-004	7	39	36	0	36	36	36	0	7	0	0	0	0	0	0	0	0	0	0	0	3	0	0	0	0	0	20	1	16	0	0	0	18	0	5	0	0	0	0	0	0	0	0	0	0	0	0	10
2005	10-10-1-004	8	42	39	0	39	38	39	0	6	0	0	0	0	0	0	0	0	0	0	0	2	0	0	0	0	0	16	0	10	0	0	0	29	0	0	0	0	0	0	0	0	0	0	1	0	0	0	10
2005	26-02-1-015	1	45	30	4	34	34	34	0	2	0	0	0	0	0	0	0	0	0	0	0	20	0	0	0	0	0	4	0	0	0	0	0	1	0	0	0	0	0	0	0	0	0	0	0	0	0	0	26
2005	26-02-1-015	2	100	40	0	40	40	40	0	2	0	0	0	0	0	0	0	0	0	0	0	14	0	0	0	0	0	25	0	14	0	0	0	2	0	0	0	0	0	0	0	0	0	0	0	0	0	0	26
2005	26-02-1-015	3	45	28	5	33	30	33	0	2	0	0	0	0	0	0	0	0	0	0	0	14	0	0	0	0	0	5	0	0	0	0	0	0	0	0	0	0	0	0	0	0	0	0	0	0	0	0	26
2005	26-02-1-015	4	60	35	10	45	45	45	0	0	0	0	0	0	0	0	0	0	0	0	0	10	0	0	0	0	0	15	0	0	0	0	0	12	0	0	0	0	0	0	0	0	1	0	0	0	0	0	26
2005	26-02-1-015	5	100	46	5	51	51	51	0	1	0	0	0	0	0	0	0	0	0	0	0	21	0	0	0	0	0	12	0	0	0	0	0	8	0	0	0	0	0	0	0	0	0	0	6	0	0	0	26
2005	26-02-1-015	6	56	23	4	27	27	27	0	0	0	0	0	0	0	0	0	0	0	0	0	25	0	0	0	0	0	10	0	0	0	0	0	3	0	0	0	0	0	0	0	0	0	0	1	0	0	0	26
2005	26-02-1-015	7	45	36	0	36	36	36	0	1	0	0	0	0	0	0	0	0	0	0	0	6	0	0	0	0	0	14	0	0	0	0	0	4	0	0	0	0	1	0	0	0	0	0	0	0	0	0	26
2005	26-02-1-015	8	70	60	0	60	60	60	0	2	0	0	0	0	0	0	0	0	0	0	0	25	0	0	0	0	0	26	0	0	0	0	0	3	0	0	0	0	0	0	0	0	0	0	0	0	0	0	26
2005	26-02-1-015	9	75	45	5	50	50	50	0	0	0	0	0	0	0	0	0	0	0	0	0	17	0	0	0	0	0	12	0	0	0	0	0	1	0	0	0	0	0	0	0	0	0	0	0	0	1	0	26
2005	26-02-1-015	10	75	40	8	48	41	48	0	0	0	0	0	0	0	0	0	0	0	0	0	20	0	0	0	0	0	6	0	0	0	0	0	3	0	0	0	0	0	0	0	0	0	0	0	0	0	0	26
2005	26-02-1-015	11	95	34	5	39	39	39	0	0	0	0	0	0	0	0	0	0	0	0	0	8	0	0	0	0	0	9	0	0	0	0	0	9	0	0	0	0	0	0	0	0	0	0	0	0	0	0	26
2005	26-02-1-015	12	40	21	0	21	21	21	0	0	0	0	0	0	0	0	0	0	0	0	0	13	0	0	0	0	0	12	0	0	0	0	0	6	0	0	0	0	0	0	0	0	0	0	1	0	0	0	26
2005	19-10-1-023	1	46	40	0	40	32	40	0	9	0	0	0	0	0	1	0	0	0	0	0	14	0	1	0	0	7	0	0	0	0	0	4	26	0	0	0	0	0	0	0	0	1	0	0	0	0	0	19
2005	19-10-1-023	2	25	20	1	21	17	22	0	0	0	0	0	0	0	0	0	0	0	0	1	6	0	0	0	0	1	0	0	0	0	0	0	14	0	0	0	0	0	0	0	0	0	0	0	0	0	0	19
2005	19-10-1-023	3	55	49	1	50	48	50	0	0	6	0	0	0	0	0	0	0	0	0	0	20	0	0	0	0	2	3	0	0	0	0	0	22	5	3	0	0	0	0	0	0	0	0	0	0	0	0	19
2005	19-10-1-023	4	56	48	0	48	49	48	0	4	0	0	0	0	0	3	0	0	0	0	0	18	0	0	0	0	0	6	0	0	0	0	2	29	0	0	0	0	0	0	0	0	0	0	0	0	0	0	19
2005	19-10-1-023	5	46	40	0	40	37	43	0	6	0	0	0	0	0	1	0	0	0	0	0	13	0	0	0	0	2	10	0	0	0	0	2	24	0	0	0	0	0	0	0	0	0	0	0	0	0	0	19
2005	19-10-1-023	6	54	48	0	48	34	48	0	21	0	0	0	0	0	3	0	0	0	0	0	21	0	0	0	0	5	9	0	0	0	0	2	28	0	4	0	0	0	0	0	0	0	0	0	0	0	0	19
2005	19-10-1-023	7	42	34	0	34	29	34	0	6	0	0	0	0	0	0	0	0	0	0	0	15	0	0	0	0	0	3	0	0	0	0	0	19	0	0	0	0	0	0	0	0	0	0	0	0	0	0	19
2005	19-10-1-023	8	28	26	0	26	0	26	0	2	0	0	0	0	0	0	0	0	0	0	5	11	0	0	0	0	0	4	0	0	0	0	0	8	0	0	0	0	0	0	0	0	1	0	0	0	0	0	19
2005	19-10-1-023	12	72	70	0	70	59	70	0	6	0	0	0	0	0	2	0	0	0	0	3	33	1	1	0	0	4	0	0	0	0	0	2	32	0	4	0	0	0	0	0	0	1	0	0	0	0	0	19
2005	02-10-1-002	1	15	1	9	10	10	10	0	3	0	0	0	0	0	0	0	0	0	0	0	0	0	0	0	0	0	5	0	0	0	0	0	10	0	0	0	0	0	0	0	0	0	0	0	0	0	0	2
2005	02-10-1-002	3	10	1	7	8	8	8	0	4	0	0	0	0	0	8	0	0	0	0	0	0	0	0	0	0	0	0	0	2	0	0	0	15	0	0	0	0	0	0	0	0	0	0	0	0	0	0	2
2005	02-10-1-002	4	25	2	18	20	20	20	0	10	0	0	0	0	0	0	0	0	0	0	0	0	0	0	0	0	0	7	0	0	0	0	0	23	0	7	0	0	0	0	0	0	0	0	0	0	0	0	2
2005	02-10-1-002	5	50	8	35	43	43	43	0	10	5	1	0	0	0	0	0	0	0	0	0	0	0	0	0	0	0	7	0	0	0	0	0	32	13	2	0	0	0	0	0	0	0	0	0	0	0	0	2
2005	02-10-1-002	6	21	3	10	13	12	13	0	3	0	0	0	0	0	0	0	0	0	0	0	0	0	0	0	0	0	9	0	0	0	0	0	16	5	7	0	0	0	0	0	0	0	0	0	0	0	0	2
2005	02-10-1-002	7	14	3	5	8	9	9	0	11	0	0	0	0	0	0	0	0	0	0	0	0	0	0	0	0	0	2	0	18	0	0	0	16	0	0	0	0	0	0	0	0	0	0	0	0	0	0	2
2005	02-10-1-002	8	23	10	7	17	17	17	0	5	0	0	0	0	0	0	0	0	0	0	0	0	0	0	0	0	0	4	0	0	0	0	0	19	0	4	0	0	0	0	0	0	0	0	0	0	0	0	2
2005	02-10-1-002	9	40	5	21	26	0	26	0	8	0	0	0	0	0	0	0	0	0	0	0	0	0	0	0	0	0	11	0	0	0	0	0	18	0	3	0	0	0	0	0	0	0	0	0	0	0	0	2
2005	02-10-1-002	10	35	3	26	29	29	29	0	10	0	0	0	0	0	1	0	0	0	0	0	2	0	0	0	0	0	8	0	0	0	0	0	28	0	4	0	0	0	0	0	0	0	0	0	0	0	0	2
2005	02-10-1-002	11	15	1	7	8	8	8	0	4	0	0	0	0	0	0	0	0	0	0	0	0	0	0	0	0	0	4	0	0	0	0	0	13	0	0	0	0	0	0	0	0	0	0	0	0	0	0	2
2005	02-10-1-002	12	21	3	12	15	15	15	0	9	0	0	0	0	0	0	0	0	0	0	0	0	0	0	0	0	0	8	0	8	0	0	0	18	0	6	0	0	0	0	0	0	0	0	0	0	0	0	2
2005	20-02-1-003	2	49	35	0	35	14	35	0	0	0	0	0	0	0	0	0	0	0	0	8	14	0	0	0	0	0	0	0	0	0	0	1	0	0	0	0	0	0	0	0	0	1	0	0	0	0	0	20
2005	20-02-1-003	3	53	40	0	40	21	40	0	0	0	0	0	0	0	0	0	0	0	0	13	20	0	2	0	0	0	0	0	0	0	0	4	0	0	0	0	0	1	0	0	0	0	0	1	0	0	0	20
2005	20-02-1-003	4	24	22	0	22	15	22	0	0	0	0	0	0	0	0	0	0	0	0	2	15	0	0	0	0	3	0	0	0	0	0	0	0	0	0	0	0	0	0	0	0	0	0	0	0	0	0	20
2005	20-02-1-003	5	48	41	0	41	26	41	0	0	0	0	0	0	0	0	0	0	0	0	11	23	0	6	0	0	0	0	0	0	0	0	0	3	0	0	0	0	0	0	0	0	0	0	0	0	0	0	20
2005	20-02-1-003	6	48	40	0	40	21	40	0	0	0	0	0	0	0	0	0	0	0	0	1	18	0	0	0	0	0	0	0	0	0	0	0	3	0	0	0	0	0	0	0	0	0	0	0	0	1	0	20
2005	20-02-1-003	8	60	44	0	44	19	44	2	0	0	0	0	0	0	0	0	0	0	0	8	11	0	0	0	0	0	4	0	0	0	0	1	4	0	0	0	0	0	0	0	0	1	0	3	0	0	0	20
2005	20-02-1-003	9	71	55	0	55	29	55	0	0	0	0	0	0	0	0	0	0	0	0	16	22	0	0	0	0	1	1	0	0	0	0	0	1	0	0	0	0	0	0	0	0	5	0	2	0	1	0	20
2005	31-10-1-004	1	26	25	0	25	25	25	0	3	0	0	0	0	0	0	0	0	0	0	0	21	0	7	0	0	0	0	0	0	0	0	0	10	0	3	0	0	0	0	0	0	0	0	0	0	0	0	31
2005	31-10-1-004	2	46	44	0	44	42	44	0	12	0	0	0	0	0	0	0	0	0	0	1	23	0	4	0	0	0	2	0	0	0	0	1	27	0	5	0	0	0	0	0	0	0	0	0	0	0	0	31
2005	31-10-1-004	3	47	47	0	47	47	47	0	4	6	0	0	0	0	0	0	0	0	0	0	15	0	0	0	0	0	2	0	0	0	0	0	30	6	18	0	0	0	0	0	0	0	0	0	0	0	0	31
2005	31-10-1-004	4	42	41	0	41	40	41	0	3	17	0	0	0	0	0	0	0	0	0	0	27	6	10	0	0	0	0	0	0	0	0	1	21	11	20	0	0	0	0	0	0	0	0	0	0	0	0	31
2005	31-10-1-004	5	32	31	0	31	31	31	0	9	30	0	0	0	0	0	0	0	0	0	0	0	0	0	0	0	0	1	0	0	0	0	0	21	30	2	0	0	0	0	0	0	0	0	0	0	0	0	31
2005	31-10-1-004	6	35	35	0	35	34	35	0	18	0	0	0	0	0	0	0	0	0	0	0	14	0	9	0	0	0	1	0	0	0	0	1	28	0	18	0	0	0	0	0	0	0	0	0	0	0	0	31
2005	31-10-1-004	7	26	26	0	26	26	26	0	6	0	0	0	0	0	0	0	0	0	0	0	20	0	0	0	0	0	0	0	0	0	0	0	16	0	8	0	0	0	0	0	0	0	0	0	0	0	0	31
2005	31-10-1-004	8	42	42	0	42	42	42	0	16	13	0	0	0	0	0	0	0	0	0	0	42	0	0	0	0	0	0	0	0	0	0	0	21	13	22	0	0	0	0	0	0	0	0	0	0	0	0	31
2005	31-10-1-004	9	64	61	0	61	61	61	0	9	0	0	0	0	0	0	0	0	0	0	0	43	0	6	0	0	0	0	0	0	0	0	0	21	0	9	0	0	0	0	0	0	0	0	0	0	0	0	31
2005	31-10-1-004	10	39	38	0	38	38	38	0	9	0	0	0	0	0	0	0	0	0	0	0	30	0	4	0	0	0	0	0	0	0	0	0	18	0	1	0	0	0	0	0	0	0	0	0	0	0	0	31
2005	31-10-1-004	11	17	17	0	17	17	17	0	4	0	2	0	0	0	0	0	0	0	0	0	11	0	0	0	0	0	1	0	0	0	0	0	9	0	9	0	0	0	0	0	0	0	0	0	0	0	0	31
2005	31-10-1-004	12	50	49	0	49	47	49	0	7	0	0	0	0	0	0	0	0	0	0	1	14	0	6	0	0	0	4	0	0	0	0	1	34	0	17	0	0	0	0	0	0	0	0	0	0	0	0	31
2005	14-10-1-030	1	88	48	0	48	32	48	0	0	0	0	0	0	0	2	0	0	0	0	0	0	0	0	0	0	0	0	0	0	0	0	6	41	0	4	5	0	1	0	0	0	0	0	0	0	0	0	14
2005	14-10-1-030	2	25	17	0	17	12	17	0	0	0	0	0	0	0	2	0	0	0	0	0	0	0	0	0	0	0	0	0	0	0	0	6	27	0	1	0	0	0	0	0	0	0	0	0	0	0	0	14
2005	14-10-1-030	7	0	0	0	0	0	0	0	0	0	0	0	0	6	56	0	9	0	0	6	56	0	9	0	0	0	0	0	0	0	0	0	0	0	0	0	0	0	0	0	0	0	0	0	0	0	0	14
2005	09-10-1-023	1	19	14	0	14	13	14	0	0	0	0	0	0	0	7	0	6	0	0	0	7	0	6	0	0	0	0	0	0	0	0	0	9	0	0	0	0	0	0	0	0	0	0	0	0	0	0	9
2005	09-10-1-023	2	32	16	0	16	13	16	0	0	0	0	0	0	0	4	1	4	0	0	0	17	1	3	0	0	0	0	0	0	0	0	0	10	0	0	0	0	0	0	0	0	0	0	0	0	0	0	9
2005	09-10-1-023	3	19	16	0	16	16	17	0	0	0	0	0	0	0	8	0	4	0	0	1	15	0	3	0	0	0	0	0	0	0	0	0	0	0	0	0	0	0	0	0	0	0	0	0	0	0	0	9
2005	09-10-1-023	4	15	12	0	12	11	12	0	0	0	0	0	0	0	0	0	3	0	0	0	5	0	2	0	0	0	0	0	0	0	0	0	16	0	0	0	0	0	0	0	0	0	0	0	0	0	0	9
2005	09-10-1-023	5	23	12	0	12	12	12	0	0	0	0	0	0	0	1	1	2	0	0	0	10	1	1	0	0	0	0	0	0	0	0	0	0	0	0	0	0	0	0	0	0	0	0	0	0	0	0	9
2005	09-10-1-023	6	22	18	0	18	18	18	0	0	0	0	0	0	0	4	2	2	0	0	0	11	2	4	0	0	0	0	0	0	0	0	0	6	0	5	0	0	0	0	0	0	0	0	0	0	0	0	9
2005	09-10-1-023	7	13	6	0	6	6	6	0	0	0	0	0	0	0	3	0	0	0	0	0	4	0	0	0	0	0	0	0	0	0	0	0	4	0	4	0	0	0	0	0	0	0	0	0	0	0	0	9
2005	09-10-1-023	8	19	12	0	12	12	12	0	0	0	0	0	0	0	3	2	0	0	0	0	11	2	2	0	0	0	0	0	0	0	0	0	6	0	6	0	0	0	0	0	0	0	0	0	0	0	0	9
2005	09-10-1-023	9	11	6	0	6	6	6	0	0	0	0	0	0	0	4	0	0	0	0	0	7	0	2	0	0	0	0	0	0	0	0	0	3	0	10	0	0	0	0	0	0	0	0	0	0	0	0	9
2005	09-10-1-023	10	35	25	0	25	25	25	0	0	0	0	0	0	0	9	0	4	0	0	0	20	0	6	0	0	0	0	0	0	0	0	0	13	0	4	0	0	0	0	0	0	1	0	0	0	0	0	9
2005	09-10-1-023	11	16	11	0	11	11	11	1	0	0	0	0	0	0	6	0	2	0	0	0	10	0	7	0	0	0	0	0	0	0	0	0	0	0	0	0	0	0	0	0	0	0	0	0	0	0	0	9
2005	09-10-1-023	12	21	16	0	16	16	16	0	0	0	0	0	0	0	2	0	0	0	0	0	6	0	6	0	0	0	0	0	0	0	0	0	6	0	5	0	0	0	0	0	0	1	0	0	0	0	0	9
2005	19-02-1-001	2	44	26	0	26	26	26	0	3	0	0	0	0	0	0	0	0	0	0	0	6	0	2	0	0	0	20	0	1	0	0	0	0	0	0	0	0	1	0	0	0	0	0	0	0	0	0	19
2005	19-02-1-001	3	41	22	0	22	22	22	0	4	4	0	0	0	0	1	1	0	0	0	0	16	2	3	0	0	0	13	0	2	0	0	0	0	0	0	0	0	0	0	0	0	0	0	0	0	0	0	19
2005	19-02-1-001	4	45	33	0	33	32	33	0	4	11	1	0	0	0	0	8	0	0	0	0	15	16	4	0	0	0	3	0	1	0	0	0	2	0	0	0	0	0	0	0	0	0	0	0	0	0	0	19
2005	19-02-1-001	5	54	25	0	25	25	25	0	7	19	10	0	0	0	0	3	0	0	0	0	24	19	25	0	0	0	0	0	1	0	0	0	2	0	0	0	0	0	0	0	0	0	0	0	0	0	0	19
2005	19-02-1-001	6	85	40	0	40	36	40	0	4	40	0	0	0	0	0	9	0	0	0	0	12	43	15	0	0	0	15	0	0	0	0	0	8	0	0	0	0	0	0	0	0	0	0	1	0	0	0	19
2005	19-02-1-001	7	68	42	0	42	42	42	0	8	23	0	0	0	0	0	2	0	0	0	0	25	18	18	0	0	0	4	0	0	0	0	0	1	0	0	0	0	0	0	0	0	0	0	1	0	0	0	19
2005	19-02-1-001	8	59	35	0	35	35	35	0	6	40	0	0	0	0	1	2	0	0	0	0	20	29	18	0	0	0	4	0	3	0	0	0	1	0	0	0	0	0	0	0	0	0	0	0	0	0	0	19
2005	19-02-1-001	9	81	50	0	50	44	50	0	24	25	2	0	0	0	3	4	2	0	0	0	18	25	26	0	0	0	32	0	30	0	0	0	0	0	0	0	0	0	0	0	0	0	0	0	0	0	0	19
2005	14-10-1-031	9	2	0	2	2	2	2	0	0	0	0	0	0	0	7	0	1	0	0	0	7	0	1	0	0	0	0	0	0	0	0	0	0	0	0	0	0	0	0	0	0	0	0	0	0	0	0	14
2005	14-10-1-031	12	57	50	0	50	47	47	0	0	0	0	0	0	0	1	2	0	0	0	0	28	6	32	0	4	0	0	0	0	0	0	0	1	12	1	0	0	0	0	0	0	0	0	0	0	0	0	14
2005	26-02-1-018	1	62	29	0	29	27	29	0	3	0	0	0	0	0	0	0	0	0	0	1	11	0	0	0	0	0	11	0	0	0	0	0	5	0	0	0	0	0	0	1	0	0	0	0	0	0	0	26
2005	26-02-1-018	2	30	23	0	23	17	23	0	0	0	0	0	0	0	0	0	0	0	0	1	6	0	0	0	0	0	3	0	0	0	0	4	4	0	0	0	0	0	0	0	0	0	0	0	0	0	0	26
2005	26-02-1-018	3	66	29	0	29	24	29	0	4	0	0	0	0	0	0	0	0	0	0	0	18	0	0	0	0	0	5	0	0	0	0	0	3	0	0	0	0	0	0	1	0	0	0	1	0	0	0	26
2005	26-02-1-018	4	66	25	0	25	19	25	0	3	0	0	0	0	0	0	0	0	0	0	1	8	0	0	0	0	0	5	0	0	0	0	2	10	0	0	0	0	0	0	1	0	0	0	0	0	0	0	26
2005	26-02-1-018	5	39	21	0	21	19	21	0	0	0	0	0	0	0	1	0	0	0	0	0	7	0	0	0	0	0	2	0	0	0	0	0	7	0	0	0	0	0	0	1	0	0	0	0	0	0	0	26
2005	26-02-1-018	6	40	27	1	28	27	28	0	1	0	0	0	0	0	0	0	0	0	0	0	3	0	0	0	0	0	5	0	0	0	0	1	12	0	0	0	0	0	0	0	0	0	0	0	0	0	0	26
2005	26-02-1-018	7	32	15	0	15	14	15	0	0	0	0	0	0	0	0	0	0	0	0	0	2	0	0	0	0	0	3	0	0	0	0	0	1	0	0	0	0	0	0	3	0	2	0	0	0	0	0	26
2005	26-02-1-018	8	43	22	0	22	16	22	0	2	0	0	0	0	0	0	0	0	0	0	0	0	0	0	0	0	0	2	0	0	0	0	0	12	0	0	0	0	0	0	0	0	0	0	0	0	0	0	26
2005	26-02-1-018	9	89	38	0	38	30	38	0	3	0	0	0	0	0	0	0	0	0	0	0	13	0	0	0	0	0	3	0	0	0	0	4	12	0	0	0	0	0	0	1	0	0	0	0	0	0	0	26
2005	26-02-1-018	10	71	33	0	33	31	33	0	0	0	0	0	0	0	0	0	0	0	0	0	12	0	0	0	0	1	4	0	0	0	0	0	9	0	0	0	0	0	0	0	0	0	0	0	0	0	0	26
2005	26-02-1-018	11	36	16	0	16	15	16	0	0	0	0	0	0	0	0	0	0	0	0	0	5	0	0	0	0	0	3	0	0	0	0	0	5	0	0	0	0	1	0	0	0	0	0	0	0	0	0	26
2005	26-02-1-018	12	42	18	0	18	17	18	1	2	0	0	0	0	0	0	0	0	0	0	0	6	0	0	0	0	0	0	0	0	0	0	1	9	0	0	0	0	0	0	0	0	0	0	0	0	0	0	26
2005	30-10-1-022	1	56	35	0	35	30	35	0	0	0	0	0	0	0	2	0	0	0	0	0	3	0	0	0	0	0	7	0	0	0	0	3	20	0	8	0	0	0	0	0	0	0	0	0	0	0	0	30
2005	30-10-1-022	2	55	40	0	40	26	40	0	0	0	0	0	0	0	0	0	0	0	0	2	10	0	3	0	0	0	12	0	0	0	0	13	4	0	6	0	0	0	0	0	0	0	0	0	0	0	0	30
2005	30-10-1-022	3	115	60	0	60	50	60	0	0	0	0	0	0	0	0	0	0	0	0	0	1	0	0	0	0	0	16	0	0	0	0	8	28	0	23	0	0	0	0	0	0	0	0	0	0	0	0	30
2005	30-10-1-022	4	55	31	0	31	26	32	0	0	0	0	0	0	0	0	0	3	0	0	0	7	0	1	0	0	0	12	0	0	0	0	5	12	0	3	0	0	0	0	0	0	0	0	0	0	0	0	30
2005	30-10-1-022	5	59	22	0	22	17	22	0	0	0	0	0	0	0	3	0	3	0	0	2	2	0	0	0	0	0	2	0	0	0	0	3	14	0	10	0	0	0	0	0	0	0	0	0	0	0	0	30
2005	30-10-1-022	6	81	38	0	38	24	38	0	0	0	0	0	0	0	0	0	0	0	0	0	2	0	0	0	0	0	6	0	0	0	0	14	18	0	5	0	0	0	0	0	0	0	0	0	0	0	0	30
2005	30-10-1-022	7	62	40	1	41	29	41	0	1	0	0	0	0	0	1	0	0	0	0	0	0	0	0	0	0	0	6	0	0	0	0	10	18	0	14	0	0	0	0	0	0	0	0	0	0	0	0	30
2005	30-10-1-022	8	45	19	1	20	16	21	0	0	0	0	0	0	0	3	0	0	0	0	0	2	0	0	0	0	0	0	0	0	0	0	5	22	0	4	0	0	0	0	0	0	0	0	0	0	0	0	30
2005	30-10-1-022	9	33	14	1	15	14	15	0	0	0	0	0	0	0	2	0	0	0	0	0	4	0	0	0	0	0	3	0	0	0	0	1	8	0	4	0	0	0	0	0	0	0	0	0	0	0	0	30
2005	30-10-1-022	10	50	26	0	26	23	26	0	0	0	0	0	0	0	0	0	0	0	0	0	6	0	0	0	0	0	0	0	0	0	0	3	19	0	6	0	0	0	0	0	0	0	0	0	0	0	0	30
2005	30-10-1-022	11	35	21	0	21	14	21	0	0	0	0	0	0	0	0	0	0	0	0	1	0	0	0	0	0	0	0	0	0	0	0	6	11	0	9	0	0	0	0	0	0	0	0	0	0	0	0	30
2005	30-10-1-022	12	34	34	0	34	10	19	0	0	0	0	0	0	0	0	0	0	0	0	1	1	0	0	0	0	0	0	0	0	0	0	8	10	0	11	0	0	0	0	0	0	0	0	0	0	0	0	30
2005	02-02-1-001	10	278	169	3	172	161	172	0	26	0	0	0	0	0	5	3	5	0	0	0	0	0	0	0	0	0	135	15	57	0	0	0	20	0	2	0	0	0	0	2	0	1	0	2	0	0	0	2
2005	15-10-1-002	1	55	40	0	40	30	40	0	0	0	0	0	0	0	0	0	0	0	0	0	0	0	0	0	0	0	0	0	0	0	0	10	27	0	33	0	0	0	0	0	0	0	0	0	0	0	0	15
2005	15-10-1-002	2	36	30	0	30	19	30	0	0	0	0	0	0	0	0	0	0	0	0	0	0	0	0	0	0	9	21	0	7	0	0	0	0	0	0	0	0	0	0	0	0	0	0	0	0	0	0	15
2005	15-10-1-002	3	58	40	0	40	30	40	0	0	0	0	0	0	0	0	0	0	0	0	0	0	0	0	0	0	0	0	0	0	0	0	13	28	0	29	0	0	0	0	0	0	0	0	0	0	0	0	15
2005	15-10-1-002	4	53	44	0	44	40	44	0	0	0	0	0	0	0	0	0	0	0	0	0	0	0	0	0	0	0	1	0	0	0	0	5	42	0	20	0	0	0	0	0	0	0	0	0	0	0	0	15
2005	15-10-1-002	5	34	26	0	26	26	26	0	0	0	0	0	0	0	0	0	0	0	0	0	0	0	0	0	0	0	0	0	0	0	0	7	19	0	7	0	0	0	0	0	0	0	0	0	0	0	0	15
2005	15-10-1-002	6	38	30	0	30	23	30	0	0	0	0	0	0	0	0	0	0	0	0	0	0	0	0	0	0	0	0	0	0	0	0	7	22	0	13	0	0	0	0	0	0	0	0	0	0	0	0	15
2005	15-10-1-002	7	38	31	0	31	24	31	0	0	0	0	0	0	0	0	0	0	0	0	0	0	0	0	0	0	0	0	0	0	0	0	5	20	0	14	0	0	0	0	0	0	0	0	0	0	0	0	15
2005	15-10-1-002	8	33	26	0	26	21	26	0	0	0	0	0	0	0	0	0	0	0	0	0	0	0	0	0	0	0	0	0	0	0	0	4	22	0	11	0	0	0	0	0	0	0	0	0	0	0	0	15
2005	15-10-1-002	9	45	40	0	40	30	40	0	0	0	0	0	0	0	0	0	0	0	0	0	0	0	0	0	0	0	0	0	0	0	0	10	31	0	10	0	0	0	0	0	0	0	0	0	0	0	0	15
2005	15-10-1-002	10	40	34	0	34	30	34	0	0	0	0	0	0	0	0	0	0	0	0	0	0	0	0	0	0	0	0	0	0	0	0	4	31	0	18	0	0	0	0	0	0	0	0	0	0	0	0	15
2005	15-10-1-002	11	58	46	0	46	24	46	0	0	0	0	0	0	0	0	0	0	0	0	0	0	0	0	0	0	0	0	0	0	0	0	22	21	0	36	0	0	0	0	0	0	0	0	0	0	0	0	15
2005	15-10-1-002	12	50	41	0	41	34	41	0	0	0	0	0	0	0	0	0	0	0	0	0	0	0	0	0	0	0	0	0	0	0	0	7	36	0	17	0	0	0	0	0	0	0	0	0	0	0	0	15
2005	07-02-1-012	1	16	14	2	16	0	16	3	0	0	0	0	0	0	0	0	0	0	0	18	0	0	0	0	0	0	0	0	0	0	0	0	0	0	0	0	0	0	0	0	0	0	0	0	0	0	0	7
2005	07-02-1-012	2	22	19	3	22	0	22	1	0	0	0	0	0	0	0	0	0	0	0	15	0	0	0	0	0	0	0	0	0	0	0	0	0	0	0	0	0	0	0	0	0	0	0	0	0	0	0	7
2005	07-02-1-012	3	17	14	3	17	0	17	3	0	0	0	0	0	0	0	0	0	0	0	15	0	0	0	0	0	0	0	0	0	0	0	0	0	0	0	0	0	0	0	0	0	0	0	0	0	0	0	7
2005	07-02-1-012	4	28	21	7	28	0	28	0	0	0	0	0	0	0	0	0	0	0	0	24	0	0	0	0	0	0	0	0	0	0	0	0	0	0	0	0	0	0	0	0	0	0	0	0	0	0	0	7
2005	07-02-1-012	5	15	13	2	15	0	15	1	0	0	0	0	0	0	0	0	0	0	0	9	0	0	0	0	0	0	0	0	0	0	0	0	0	0	0	0	0	0	0	0	0	0	0	0	0	0	0	7
2005	07-02-1-012	6	29	25	4	29	0	29	0	0	0	0	0	0	0	0	0	0	0	0	10	0	0	0	0	0	0	0	0	0	0	0	0	0	0	0	0	0	0	0	0	0	0	0	0	0	0	0	7
2005	07-02-1-012	7	26	19	4	23	0	23	0	0	0	0	0	0	0	0	0	0	0	0	13	0	0	0	0	0	0	0	0	0	0	0	0	0	0	0	0	0	0	0	0	0	0	0	0	0	0	0	7
2005	07-02-1-012	8	12	8	3	11	0	11	0	0	0	0	0	0	0	0	0	0	0	0	10	0	0	0	0	0	0	0	0	0	0	0	0	0	0	0	0	0	0	0	0	0	0	0	0	0	0	0	7
2005	07-02-1-012	9	32	25	5	30	0	30	0	0	0	0	0	0	0	0	0	0	0	0	20	0	0	0	0	0	2	0	0	0	0	0	0	0	0	0	0	0	0	0	0	0	0	0	0	0	0	0	7
2005	07-02-1-012	10	16	10	4	14	0	14	0	0	0	0	0	0	0	0	0	0	0	0	0	0	0	0	0	0	12	0	0	0	0	0	0	0	0	0	0	0	0	0	0	0	0	0	0	0	0	0	7
2005	07-02-1-012	11	18	11	6	17	0	17	0	0	0	0	0	0	0	0	0	0	0	0	0	0	0	0	0	0	14	0	0	0	0	0	0	0	0	0	0	0	0	0	0	0	0	0	0	0	0	0	7
2005	07-02-1-012	12	37	14	14	28	0	28	2	0	0	0	0	0	0	0	0	0	0	0	0	0	0	0	0	0	18	0	0	0	0	0	0	0	0	0	0	0	0	0	0	0	0	0	0	0	0	0	7
2005	09-10-1-043	1	41	33	0	33	29	33	0	4	20	0	0	0	0	0	0	0	0	0	0	24	20	13	0	0	0	3	0	0	0	0	0	0	0	0	0	0	1	0	0	0	0	0	0	0	0	0	9
2005	09-10-1-043	2	4	4	0	4	4	4	0	3	0	0	0	0	0	0	0	0	0	0	0	13	0	5	0	0	0	0	0	0	0	0	0	0	0	0	0	0	0	0	0	0	0	0	0	0	0	0	9
2005	09-10-1-043	3	34	25	0	25	25	25	0	3	0	0	0	0	0	0	0	0	0	0	0	18	0	1	0	0	0	0	0	0	0	0	0	4	0	2	0	0	0	0	0	0	0	0	0	0	0	0	9
2005	09-10-1-043	4	45	37	1	38	35	38	0	4	24	0	0	0	0	0	14	0	0	10	0	26	38	11	0	10	0	0	0	0	0	0	0	1	0	0	0	0	0	0	0	0	0	0	0	0	0	0	9
2005	09-10-1-043	5	20	13	0	13	12	13	0	2	0	0	0	0	0	3	0	0	0	0	0	17	0	0	0	0	0	0	0	0	0	0	0	1	0	0	0	0	0	0	0	0	0	0	0	0	0	0	9
2005	09-10-1-043	7	43	31	0	31	28	33	0	7	0	0	0	0	0	0	0	0	0	0	0	18	0	2	0	0	0	0	0	0	0	0	0	7	0	4	0	0	0	0	0	0	0	0	0	0	0	0	9
2005	09-10-1-043	8	28	23	0	23	21	23	0	2	0	0	0	0	0	0	4	0	0	0	0	17	4	7	0	0	0	0	0	0	0	0	0	1	0	0	0	0	0	0	0	0	0	0	0	0	0	0	9
2005	09-10-1-043	9	30	18	0	18	16	20	0	2	0	0	0	0	0	0	1	0	0	0	0	20	1	0	0	0	0	0	0	0	0	0	0	0	0	0	0	0	0	0	0	0	0	0	0	0	0	0	9
2005	09-10-1-043	10	25	16	0	16	16	16	0	4	0	0	0	0	0	0	0	0	0	0	0	30	0	11	0	0	0	0	0	0	0	0	0	0	0	0	0	0	0	0	0	0	0	0	0	0	0	0	9
2005	09-10-1-043	11	39	28	0	28	26	28	0	3	0	0	0	0	0	2	0	0	0	0	0	12	0	8	0	0	0	0	0	0	0	0	0	5	0	0	0	0	2	0	0	0	0	0	0	0	0	0	9
2005	09-10-1-043	12	37	28	0	28	27	28	0	0	11	0	0	0	0	0	1	0	0	0	0	30	11	22	0	0	0	0	0	0	0	0	0	1	0	0	0	0	1	0	0	0	0	0	0	0	0	0	9
2005	30-10-1-024	1	25	21	0	21	10	21	0	0	0	0	0	0	0	1	0	0	0	0	12	10	0	2	0	0	0	0	0	0	0	0	0	1	0	0	0	0	0	0	0	0	0	0	0	0	0	0	30
2005	30-10-1-024	2	38	34	0	34	22	34	0	0	0	0	0	0	0	1	0	0	0	0	8	20	0	5	0	0	0	0	0	0	0	0	0	0	0	0	0	0	0	0	0	0	0	0	0	0	0	0	30
2005	30-10-1-024	3	24	18	0	18	12	18	0	0	0	0	0	0	0	1	0	0	0	0	2	17	0	6	0	0	0	0	0	0	0	0	0	0	0	0	0	0	0	0	0	0	0	0	0	0	0	0	30
2005	30-10-1-024	4	14	10	0	10	8	10	0	0	0	0	0	0	0	1	0	0	0	0	0	3	0	0	0	0	0	0	0	0	0	0	12	11	0	6	0	0	0	0	0	0	0	0	0	0	0	0	30
2005	30-10-1-024	5	26	23	0	23	22	23	0	1	0	0	0	0	0	0	0	0	0	0	0	0	0	0	0	0	0	12	0	6	0	0	0	0	0	0	0	0	0	0	0	0	0	0	0	0	0	0	30
2005	30-10-1-024	6	20	19	0	19	19	19	0	0	0	0	0	0	0	0	0	0	0	0	0	3	0	1	0	0	0	0	0	0	0	0	0	16	0	2	0	0	0	0	0	0	0	0	0	0	0	0	30
2005	30-10-1-024	7	37	31	0	31	31	31	0	0	0	0	0	0	0	1	0	0	0	0	0	9	0	1	1	0	0	0	0	0	0	0	0	22	0	6	2	0	0	0	0	0	0	0	0	0	0	0	30
2005	30-10-1-024	8	48	41	0	41	39	41	0	0	0	0	0	0	0	1	0	0	0	0	2	17	0	4	0	0	0	0	0	0	0	0	0	18	0	9	0	0	0	0	0	0	0	0	0	0	0	0	30
2005	30-10-1-024	10	28	25	0	25	17	25	0	0	0	0	0	0	0	0	0	0	0	0	6	8	1	0	0	0	0	0	0	0	0	0	1	8	0	0	0	0	0	0	0	0	0	0	0	0	0	0	30
2005	30-10-1-024	11	23	23	0	23	16	23	0	0	0	0	0	0	0	0	0	0	0	0	0	4	1	0	0	0	0	0	0	0	0	0	5	16	0	2	0	0	0	0	0	0	0	0	0	0	0	0	30
2005	30-10-1-024	12	41	32	0	32	28	32	0	0	0	0	0	0	0	0	0	0	0	0	2	8	0	1	0	0	0	0	0	0	0	0	4	17	0	1	0	0	0	0	0	0	0	0	0	0	0	0	30
2005	30-10-1-019	1	20	15	0	15	15	15	0	0	0	0	0	0	0	0	0	0	0	0	0	0	0	0	0	0	0	0	0	0	0	0	0	15	0	9	0	0	0	0	0	0	0	0	0	0	0	0	30
2005	30-10-1-019	2	32	24	0	24	24	24	0	0	0	0	0	0	0	0	0	0	0	0	0	0	0	0	0	0	0	1	0	0	0	0	0	23	2	3	0	0	0	0	0	0	0	0	0	0	0	0	30
2005	30-10-1-019	3	29	22	0	22	22	22	0	0	0	0	0	0	0	0	0	0	0	0	0	0	0	0	0	0	0	1	0	0	0	0	0	21	0	3	0	0	0	0	0	0	0	0	0	0	0	0	30
2005	30-10-1-019	4	15	10	0	10	10	10	0	0	0	0	0	0	0	0	0	0	0	0	0	0	0	0	0	0	0	0	0	3	0	0	0	10	0	5	0	0	0	0	0	0	0	0	0	0	0	0	30
2005	30-10-1-019	5	29	21	0	21	21	21	0	0	0	0	0	0	0	0	0	0	0	0	0	0	0	0	0	0	0	2	0	10	0	0	0	19	0	9	0	0	0	0	0	0	0	0	0	0	0	0	30
2005	30-10-1-019	6	35	29	0	29	29	29	0	0	0	0	0	0	0	0	0	0	0	0	0	0	0	0	0	0	0	0	0	4	0	0	0	0	0	4	0	0	0	0	0	0	0	0	0	0	0	0	30
2005	30-10-1-019	7	25	16	0	16	16	16	0	0	0	0	0	0	0	0	0	0	0	0	0	0	0	0	0	0	0	2	0	0	0	0	0	14	0	0	0	0	0	0	0	0	0	0	0	0	0	0	30
2005	30-10-1-019	11	44	39	0	39	39	39	0	0	0	0	0	0	0	0	0	0	0	0	0	39	15	1	0	0	0	0	0	0	0	0	0	0	0	0	0	0	0	0	0	0	0	0	0	0	0	0	30
2005	30-10-1-019	12	40	26	0	26	26	26	0	0	0	0	0	0	0	0	0	0	0	0	0	0	0	0	0	0	0	2	0	0	0	0	0	21	1	12	0	0	0	0	0	0	0	0	0	0	0	0	30
2005	12-02-1-001	1	29	22	0	22	22	22	0	0	0	0	0	0	0	0	0	0	0	0	0	18	0	0	0	0	0	1	0	0	0	0	0	3	0	0	0	0	0	0	0	0	0	0	0	0	0	0	12
2005	12-02-1-001	2	32	25	0	25	25	25	0	3	0	0	0	0	0	0	0	0	0	0	0	21	0	0	0	0	0	6	0	0	0	0	0	3	0	0	0	0	0	0	0	0	0	0	0	0	0	0	12
2005	12-02-1-001	3	32	20	0	20	20	20	0	0	0	0	0	0	0	0	0	0	0	0	0	12	0	0	0	0	0	0	0	0	0	0	0	5	0	0	0	0	0	0	0	0	0	0	0	0	0	0	12
2005	12-02-1-001	4	58	47	0	47	47	47	0	1	0	0	0	0	0	0	0	0	0	0	0	39	0	0	0	0	0	3	0	0	0	0	0	5	0	0	2	0	0	0	0	0	0	0	0	0	0	0	12
2005	12-02-1-001	5	45	40	1	41	41	41	0	2	0	0	0	0	0	0	0	0	0	0	0	26	0	0	0	0	0	7	0	0	0	0	0	6	0	0	0	0	0	0	0	0	0	0	0	0	0	0	12
2005	12-02-1-001	6	37	26	0	26	26	26	0	0	0	0	0	0	0	0	0	0	0	0	0	23	0	0	0	0	0	0	0	0	0	0	0	0	0	0	0	0	0	0	0	0	0	0	0	0	0	0	12
2005	12-02-1-001	7	46	34	0	34	34	34	0	1	0	0	0	0	0	0	0	0	0	0	0	19	0	0	0	0	0	2	0	0	0	0	0	7	0	0	2	0	0	0	0	0	0	0	0	0	0	0	12
2005	12-02-1-001	8	32	25	0	25	25	25	0	2	0	0	0	0	0	0	0	0	0	0	0	22	0	0	0	0	0	1	0	0	0	0	0	2	0	0	0	0	0	0	0	0	0	0	0	0	0	0	12
2005	12-02-1-001	9	41	34	0	34	34	34	0	0	0	0	0	0	0	0	0	0	0	0	0	25	0	0	0	0	0	6	0	0	0	0	0	1	0	0	0	0	0	0	0	0	0	0	0	0	0	0	12
2005	12-02-1-001	10	29	24	0	24	24	24	0	0	10	0	0	0	0	0	0	0	0	0	0	25	0	0	0	0	0	1	0	0	0	0	0	0	10	0	0	0	0	0	0	0	0	0	0	0	0	0	12
2005	12-02-1-001	11	45	37	0	37	37	37	0	0	0	0	0	0	0	0	0	0	0	0	0	22	0	0	0	0	0	6	0	0	0	0	0	5	0	0	0	0	1	0	0	0	0	0	0	0	0	0	12
2005	12-02-1-001	12	28	22	0	22	22	22	0	0	0	0	0	0	0	0	0	0	0	0	0	17	0	0	0	0	0	5	0	0	0	0	0	2	0	0	0	0	0	0	0	0	1	0	0	0	0	0	12
2005	12-02-1-004	1	46	27	19	46	43	46	0	0	0	0	0	0	0	0	0	0	0	0	3	43	0	0	15	0	0	0	0	0	0	0	0	0	0	0	0	0	0	0	0	0	0	0	0	0	0	0	12
2005	12-02-1-004	2	42	33	9	42	41	42	0	0	0	0	0	0	0	0	0	0	0	0	1	38	0	0	3	0	0	0	0	0	0	0	0	0	0	0	0	0	0	0	0	0	0	0	0	0	0	0	12
2005	12-02-1-004	3	42	28	14	42	38	42	0	0	0	0	0	0	0	0	0	0	0	0	4	36	0	0	17	0	0	0	0	0	0	0	0	0	0	0	0	0	0	0	0	0	0	0	0	0	0	0	12
2005	12-02-1-004	4	38	20	18	38	37	38	0	0	0	0	0	0	0	0	0	0	0	0	1	42	0	0	4	0	0	1	0	0	0	0	0	0	0	0	0	0	0	0	0	0	0	0	0	0	0	0	12
2005	12-02-1-004	5	36	23	11	34	30	34	0	0	0	0	0	0	0	0	0	0	0	0	4	26	0	0	4	0	0	0	0	0	0	0	0	0	0	0	0	0	0	0	0	0	0	0	0	0	0	0	12
2005	12-02-1-004	6	27	14	13	27	26	27	0	0	0	0	0	0	0	0	0	0	0	0	1	22	0	0	3	0	0	2	0	0	0	0	0	0	0	0	0	0	0	0	0	0	0	0	0	0	0	0	12
2005	12-02-1-004	7	29	16	11	27	25	27	0	0	0	0	0	0	0	0	0	0	0	0	1	25	0	0	4	0	0	0	0	0	0	0	0	0	0	0	0	0	0	0	0	0	0	0	0	0	0	0	12
2005	12-02-1-004	8	38	24	13	37	33	37	0	0	0	0	0	0	0	0	0	0	0	0	4	16	0	0	1	0	0	0	0	0	0	0	0	0	0	0	0	0	0	0	0	0	0	0	0	0	0	0	12
2005	12-02-1-004	9	35	21	13	34	34	34	0	0	0	0	0	0	0	0	0	0	0	0	0	37	0	0	9	0	0	2	0	0	0	0	0	0	0	0	0	0	0	0	0	0	0	0	0	0	0	0	12
2005	12-02-1-004	10	36	18	14	32	31	32	0	0	0	0	0	0	0	0	0	0	0	0	0	28	0	0	6	0	0	0	0	0	0	0	0	0	0	0	0	0	0	0	0	0	0	0	0	0	0	0	12
2005	12-02-1-004	11	39	21	17	38	35	38	2	12	0	0	4	0	0	0	0	0	0	0	1	31	0	0	6	0	0	0	0	0	0	0	0	0	0	0	0	0	0	0	0	0	0	0	1	0	0	0	12
2005	12-02-1-004	12	25	14	11	25	25	25	0	0	0	0	0	0	0	0	0	0	0	0	0	21	0	0	6	0	0	5	0	0	2	0	0	0	0	0	0	0	0	0	0	0	0	0	0	0	0	0	12
2005	30-04-1-006	1	74	37	0	37	37	37	0	2	0	0	0	0	0	3	0	0	0	0	0	29	0	0	7	0	0	4	0	0	0	0	0	1	0	0	0	0	1	0	0	0	0	0	0	0	0	0	30
2005	30-04-1-006	2	76	26	0	26	26	26	0	1	0	0	0	0	0	7	0	0	0	0	0	35	0	0	17	0	0	6	0	0	0	0	0	0	0	0	0	0	0	0	0	0	0	0	0	0	0	0	30
2005	30-04-1-006	5	49	20	0	20	20	20	0	2	0	5	0	0	0	4	0	0	0	0	0	28	0	3	18	0	0	0	0	0	0	0	0	0	0	0	0	0	0	0	0	0	0	0	0	0	0	0	30
2005	30-04-1-006	6	81	33	2	35	34	35	0	5	0	0	0	0	0	2	0	0	0	0	0	25	0	2	19	0	1	26	0	0	0	0	0	0	0	0	0	0	0	0	0	0	0	0	0	0	0	0	30
2005	30-04-1-006	7	88	38	0	38	38	38	0	6	6	13	0	0	0	1	0	0	0	0	0	26	6	13	0	0	0	11	0	0	0	0	0	0	0	0	0	0	1	0	1	0	0	0	0	0	0	0	30
2005	30-04-1-006	9	64	25	0	25	25	25	0	2	0	0	0	0	0	3	0	0	0	0	0	24	0	0	0	0	0	11	0	0	0	0	0	0	0	0	0	0	0	0	0	0	0	0	0	0	0	0	30
2005	30-04-1-006	11	70	20	0	20	20	20	0	16	0	0	0	0	0	0	0	0	0	0	0	34	0	0	0	0	0	2	0	0	0	0	0	0	0	0	0	0	0	0	0	0	0	0	0	0	0	0	30
2005	30-04-1-006	12	30	13	0	13	13	13	0	2	0	0	0	0	0	0	0	0	0	0	0	11	0	0	0	0	0	2	0	0	0	0	0	0	0	0	0	0	0	0	0	0	0	0	0	0	0	0	30
2005	20-10-1-003	1	17	7	0	7	7	7	0	0	0	0	0	0	0	0	0	0	0	0	0	7	0	0	0	0	0	0	0	0	0	0	0	0	0	0	0	0	0	0	0	0	0	0	0	0	0	0	20
2005	20-10-1-003	2	10	3	0	3	3	3	0	0	0	0	0	0	0	0	0	0	0	0	0	2	0	0	0	0	0	0	0	0	0	0	0	0	0	0	0	0	0	0	0	0	0	0	0	0	0	0	20
2005	20-10-1-003	5	7	3	0	3	3	3	0	0	0	0	0	0	0	0	0	0	0	0	0	3	0	0	0	0	0	0	0	0	0	0	0	0	0	0	0	0	0	0	0	0	0	0	0	0	0	0	20
2005	20-10-1-003	6	12	8	0	8	8	8	0	0	0	0	0	0	0	0	0	0	0	0	0	6	0	10	0	0	0	0	0	0	0	0	0	0	0	0	0	0	0	0	0	0	0	0	0	0	0	0	20
2005	20-10-1-003	7	11	6	0	6	6	6	0	0	0	0	0	0	0	0	0	0	0	0	0	4	0	9	0	0	0	0	0	0	0	0	0	0	0	0	0	0	0	0	0	0	0	0	0	0	0	0	20
2005	20-10-1-003	8	15	4	0	4	4	4	0	0	0	0	0	0	0	0	0	0	0	0	0	6	0	9	0	0	0	0	0	0	0	0	0	0	0	0	0	0	0	0	0	0	0	0	0	0	0	0	20
2005	20-10-1-003	9	20	13	0	13	13	13	0	0	0	0	0	0	0	0	0	0	0	0	0	9	0	6	0	0	0	0	0	0	0	0	0	0	0	0	0	0	0	0	0	0	0	0	0	0	0	0	20
2005	20-10-1-003	10	4	1	0	1	1	1	0	0	0	0	0	0	0	0	0	0	0	0	0	3	0	0	0	0	0	0	0	0	0	0	0	0	0	0	0	0	0	0	0	0	0	0	0	0	0	0	20
2005	20-10-1-003	11	7	2	0	2	2	2	0	0	0	0	0	0	0	0	0	0	0	0	0	1	0	0	0	0	0	0	0	0	0	0	0	0	0	0	0	0	0	0	0	0	0	0	0	0	0	0	20
2005	20-10-1-003	12	2	0	0	0	0	0	0	0	0	0	0	0	0	0	0	0	0	0	0	0	0	2	0	0	0	0	0	0	0	0	0	0	0	3	0	0	0	0	0	0	0	0	0	0	0	0	20
2005	14-10-1-028	1	0	0	0	0	0	0	0	0	0	0	0	0	0	0	0	0	0	0	0	0	0	0	0	0	0	0	0	0	0	0	0	0	0	0	0	0	0	0	0	0	0	0	0	0	0	0	14
2005	14-10-1-028	2	0	0	0	0	0	0	0	0	0	0	0	0	0	0	0	0	0	0	0	0	0	0	0	0	0	0	0	0	0	0	0	0	0	0	0	0	0	0	0	0	0	0	0	0	0	0	14
2005	14-10-1-028	3	0	0	0	0	0	0	0	0	0	0	0	0	0	0	0	0	0	0	0	0	0	0	0	0	0	0	0	0	0	0	0	0	0	0	0	0	0	0	0	0	0	0	0	0	0	0	14
2005	14-10-1-028	4	0	0	0	0	0	0	0	0	0	0	0	0	0	0	0	0	0	0	0	0	0	0	0	0	0	0	0	0	0	0	0	0	0	0	0	0	0	0	0	0	0	0	0	0	0	0	14
2005	14-10-1-028	5	0	0	0	0	0	0	0	0	0	0	0	0	0	0	0	0	0	0	0	0	0	0	0	0	0	0	0	0	0	0	0	0	0	0	0	0	0	0	0	0	0	0	0	0	0	0	14
2005	14-10-1-028	6	0	0	0	0	0	0	0	0	0	0	0	0	0	0	0	0	0	0	0	0	0	0	0	0	0	0	0	0	0	0	0	0	0	0	0	0	0	0	0	0	0	0	0	0	0	0	14
2005	14-10-1-028	7	0	0	0	0	0	0	0	0	0	0	0	0	0	0	0	0	0	0	0	0	0	0	0	0	0	0	0	0	0	0	0	0	0	0	0	0	0	0	0	0	0	0	0	0	0	0	14
2005	14-10-1-028	8	0	0	0	0	0	0	0	0	0	0	0	0	0	0	0	0	0	0	0	0	0	0	0	0	0	0	0	0	0	0	0	0	0	0	0	0	0	0	0	0	0	0	0	0	0	0	14
2005	14-10-1-028	9	0	0	0	0	0	0	0	0	0	0	0	0	0	0	0	0	0	0	0	0	0	0	0	0	0	0	0	0	0	0	0	0	0	0	0	0	0	0	0	0	0	0	0	0	0	0	14
2005	14-10-1-028	10	0	0	0	0	0	0	0	0	0	0	0	0	0	0	0	0	0	0	0	0	0	0	0	0	0	0	0	0	0	0	0	0	0	0	0	0	0	0	0	0	0	0	0	0	0	0	14
2005	14-10-1-028	11	0	0	0	0	0	0	0	0	0	0	0	0	0	0	0	0	0	0	0	0	0	0	0	0	0	0	0	0	0	0	0	0	0	0	0	0	0	0	0	0	0	0	0	0	0	0	14
2005	14-10-1-028	12	0	0	0	0	0	0	0	0	0	0	0	0	0	0	0	0	0	0	0	0	0	0	0	0	0	0	0	0	0	0	0	0	0	0	0	0	0	0	0	0	0	0	0	0	0	0	14
2005	16-02-1-005	3	86	37	0	37	34	37	0	0	0	0	0	0	0	4	0	0	0	0	0	26	0	0	0	0	0	15	0	0	0	0	0	2	0	0	0	0	0	0	0	0	0	0	0	0	1	0	16
2005	16-02-1-005	7	128	63	0	63	56	63	0	1	0	0	0	0	0	3	0	0	0	0	0	31	0	0	0	0	0	24	0	0	0	0	0	7	0	0	0	0	1	0	0	0	0	0	0	0	1	0	16
2005	16-02-1-005	10	92	65	0	65	56	65	0	2	0	0	0	0	0	2	0	0	0	0	0	30	0	0	0	0	0	16	0	0	0	0	0	5	0	0	0	0	0	0	0	0	0	0	0	0	1	0	16
2005	16-02-1-005	11	102	72	0	72	66	72	0	1	0	0	0	0	0	3	0	0	0	0	0	47	0	0	0	0	0	17	0	0	0	0	0	7	0	0	0	0	0	0	0	0	1	0	0	0	0	0	16
2005	22-10-1-003	1	0	0	0	0	0	0	0	11	0	10	0	7	0	57	12	14	0	0	0	62	8	22	0	7	0	11	0	8	0	7	0	54	8	14	0	0	0	0	0	0	0	0	0	0	0	0	22
2005	22-10-1-003	2	0	0	0	0	0	0	0	8	0	9	0	6	0	37	14	17	0	0	0	42	14	25	0	6	0	0	0	0	0	0	0	0	0	0	0	0	0	0	0	0	0	0	0	0	0	0	22
2005	22-10-1-003	3	0	0	0	0	0	0	0	5	0	5	0	6	0	28	7	4	0	0	0	29	7	6	0	0	0	0	0	0	0	0	0	0	0	0	0	0	0	0	0	0	0	0	0	0	0	0	22
2005	22-10-1-003	4	0	0	0	0	0	0	0	14	5	10	0	6	0	42	0	22	0	0	0	51	3	22	0	0	0	0	0	0	0	0	0	0	0	0	0	0	0	0	0	0	0	0	0	0	0	0	22
2005	22-10-1-003	5	0	0	0	0	0	0	0	22	7	19	0	6	0	36	8	23	0	0	0	0	0	0	0	0	0	22	7	19	0	6	0	35	8	20	0	0	0	0	0	0	0	0	0	0	0	0	22
2005	22-10-1-003	6	0	0	0	0	0	0	0	8	0	19	0	0	0	54	0	0	0	3	0	59	0	19	0	3	0	0	0	0	0	0	0	0	0	0	0	0	0	0	0	0	0	0	0	0	0	0	22
2005	22-10-1-003	7	0	0	0	0	0	0	0	11	0	4	0	0	0	57	15	12	0	0	0	59	15	14	0	2	0	0	0	0	0	0	0	0	0	0	0	0	0	0	0	0	0	0	0	0	0	0	22
2005	22-10-1-003	8	0	0	0	0	0	0	0	4	0	2	0	0	0	36	0	10	0	0	0	36	0	12	0	0	0	0	0	0	0	0	0	0	0	0	0	0	0	0	0	0	0	0	0	0	0	0	22
2005	16-10-1-031	1	46	46	0	46	0	46	0	0	0	0	0	0	0	0	0	0	0	0	0	0	0	0	0	0	0	6	0	5	0	0	0	36	0	8	0	0	0	0	0	0	1	0	0	0	0	0	16
2005	16-10-1-031	4	43	25	0	25	23	25	0	4	0	0	0	0	0	0	0	0	0	0	0	0	0	0	0	0	0	4	0	0	0	0	0	25	0	4	0	0	0	0	0	0	1	0	0	0	0	0	16
2005	16-10-1-031	5	31	29	0	29	29	0	0	2	0	0	0	0	2	29	0	2	0	0	2	29	0	2	0	0	0	0	0	0	0	0	0	2	0	0	0	0	0	0	0	0	0	0	0	0	0	0	16
2005	16-10-1-031	6	31	31	0	31	29	31	0	0	0	0	0	0	0	0	0	0	0	0	0	0	0	0	0	0	0	8	0	4	0	0	1	17	0	12	0	0	0	0	0	0	0	0	0	0	1	0	16
2005	16-10-1-031	10	81	18	0	18	17	18	0	4	0	0	0	0	0	0	0	0	0	0	0	0	0	0	0	0	0	5	0	2	0	0	0	17	0	6	0	0	0	0	0	0	0	0	0	0	0	0	16
2005	16-10-1-031	11	145	50	0	50	50	50	0	3	0	0	0	0	0	0	0	0	0	0	0	0	0	0	0	0	0	9	0	3	0	0	0	36	4	7	0	0	0	0	0	0	0	0	0	0	0	0	16
2005	30-10-1-013	1	40	36	0	36	34	35	0	0	0	0	0	0	0	0	0	0	0	0	0	15	1	0	0	0	0	0	0	0	0	0	1	19	0	2	0	0	0	0	0	0	0	0	0	0	0	0	30
2005	30-10-1-013	2	23	21	0	21	21	22	0	0	0	0	0	0	0	0	0	0	0	0	0	4	0	0	0	0	0	0	0	0	0	0	0	22	0	7	0	0	0	0	0	0	0	0	0	0	0	0	30
2005	30-10-1-013	3	27	23	0	23	23	23	0	0	0	0	0	0	0	0	0	0	0	0	0	4	0	0	0	0	0	0	0	0	0	0	0	20	0	12	0	0	0	0	0	0	0	0	0	0	0	0	30
2005	30-10-1-013	4	40	37	0	37	34	34	0	0	0	0	0	0	0	0	0	0	0	0	0	13	1	0	0	0	0	0	0	0	0	0	0	17	2	4	0	8	0	0	0	0	1	0	0	0	0	0	30
2005	30-10-1-013	5	28	26	0	26	26	27	0	0	0	0	0	0	0	0	0	0	0	0	0	10	0	0	0	0	0	0	0	0	0	0	1	13	0	7	0	0	0	0	0	0	0	0	0	0	0	0	30
2005	30-10-1-013	6	23	20	0	20	20	20	0	0	0	0	0	0	0	0	0	0	0	0	0	11	0	0	0	0	0	0	0	0	0	0	0	16	0	2	0	0	0	0	0	0	0	0	0	0	0	0	30
2005	30-10-1-013	7	26	25	0	25	25	27	0	0	0	0	0	0	0	0	0	0	0	0	0	9	0	0	0	0	0	2	0	2	0	0	0	16	0	10	0	16	0	0	0	0	0	0	0	0	0	0	30
2005	30-10-1-013	8	34	32	0	32	32	32	0	0	0	0	0	0	0	0	0	0	0	0	0	8	0	0	0	0	0	0	0	0	0	0	0	24	0	2	0	0	0	0	0	0	0	0	0	0	0	0	30
2005	30-10-1-013	9	35	31	0	31	29	30	0	0	0	0	0	0	0	0	0	0	0	0	0	3	0	0	0	0	0	0	0	0	0	0	1	21	1	15	0	0	0	0	0	0	0	0	0	0	0	0	30
2005	30-10-1-013	10	32	32	0	32	29	31	0	0	0	0	0	0	0	0	0	0	0	0	2	11	1	0	0	0	0	0	0	0	0	0	0	22	4	10	0	0	0	0	0	0	0	0	0	0	0	0	30
2005	30-10-1-013	11	34	33	0	33	29	29	0	0	0	0	0	0	0	0	0	0	0	0	0	9	1	1	0	0	0	0	0	0	0	0	0	17	4	16	0	8	0	0	0	0	0	0	0	0	0	0	30
2005	30-10-1-013	12	37	37	0	37	30	30	0	0	0	0	0	0	0	0	0	0	0	0	0	14	0	1	0	24	0	0	0	0	0	0	0	18	7	6	0	24	0	0	0	0	0	0	0	0	0	0	30
2005	24-03-1-004	2	95	25	0	25	25	25	0	6	0	0	0	0	0	0	0	0	0	0	0	17	0	0	16	0	0	1	0	0	0	0	0	0	0	0	0	0	0	0	0	0	0	0	0	0	0	0	24
2005	24-03-1-004	3	27	8	0	8	8	8	0	0	0	0	0	0	0	0	0	0	0	0	0	14	0	0	10	0	0	6	0	0	0	0	0	0	0	0	0	0	0	0	0	0	0	0	0	0	0	0	24
2005	24-03-1-004	4	54	21	0	21	21	21	0	0	0	0	0	0	0	0	0	0	0	0	0	8	0	0	6	0	0	3	0	0	0	0	0	0	0	0	0	0	0	0	0	0	0	0	0	0	0	0	24
2005	24-03-1-004	6	136	45	0	45	45	45	0	2	0	0	0	0	0	0	0	0	0	0	0	17	0	0	20	0	0	6	0	0	0	0	0	0	0	0	0	0	0	0	0	0	0	0	0	0	0	0	24
2005	24-03-1-004	10	62	16	0	16	16	16	0	2	7	0	0	0	0	0	0	0	0	0	0	25	7	0	28	0	0	1	0	0	0	0	0	0	0	0	0	0	0	0	0	0	0	0	0	0	0	0	24
2005	11-10-1-020	3	40	39	0	39	39	39	0	0	0	0	0	0	0	8	5	0	0	0	0	0	0	0	0	0	0	0	0	0	0	0	0	47	8	9	0	0	0	0	0	0	1	0	0	0	0	0	11
2005	11-10-1-020	4	51	48	0	48	48	48	0	2	0	0	0	0	0	13	0	0	0	0	0	0	0	0	0	0	0	2	0	0	0	0	0	67	0	3	0	0	0	0	0	0	0	0	0	0	0	0	11
2005	11-10-1-020	6	22	22	0	22	22	22	0	5	0	0	0	0	0	1	2	0	0	0	0	0	0	0	0	0	0	3	0	0	0	0	0	24	2	6	0	0	0	0	0	0	0	0	0	0	0	0	11
2005	11-10-1-020	7	54	52	0	52	50	52	0	2	0	0	0	0	0	6	0	0	0	0	0	2	0	0	0	0	0	0	0	0	0	0	2	56	0	19	0	0	0	0	0	0	0	0	0	0	0	0	11
2005	11-10-1-020	8	48	44	0	44	44	44	0	0	0	0	0	0	0	11	0	0	0	0	0	5	0	0	0	0	0	0	0	0	0	0	0	55	0	18	0	0	0	0	0	0	0	0	0	0	0	0	11
2005	11-10-1-020	9	32	32	0	32	32	32	0	0	0	0	0	0	0	7	0	0	0	0	0	0	0	0	0	0	0	0	0	0	0	0	2	32	0	19	0	0	0	0	0	0	0	0	0	0	0	0	11
2005	11-10-1-020	10	31	31	0	31	31	31	0	3	0	0	0	0	0	4	0	0	0	0	0	0	0	0	0	0	0	2	0	0	0	0	0	38	0	27	0	0	0	0	0	0	0	0	0	0	0	0	11
2005	11-10-1-020	11	14	14	0	14	14	14	0	3	0	0	0	0	0	9	0	0	0	0	0	0	0	0	0	0	0	2	0	0	0	0	0	21	0	16	0	0	0	0	0	0	0	0	0	0	0	0	11
2005	11-10-1-020	12	13	13	0	13	13	13	0	6	0	0	0	0	0	7	0	0	0	0	0	0	0	0	0	0	0	4	0	0	0	0	0	25	0	13	0	0	0	0	0	0	0	0	0	0	0	0	11
2005	19-10-1-012	1	24	24	0	24	24	24	0	6	0	6	0	0	3	3	0	0	0	0	1	28	0	4	0	0	4	0	0	0	0	0	2	0	0	0	0	0	0	24	0	24	0	24	0	24	0	0	19
2005	19-10-1-012	2	19	19	0	19	19	19	0	7	0	0	0	0	0	3	0	0	0	0	0	22	0	1	0	0	0	6	0	0	0	0	0	6	0	1	0	0	0	0	0	0	0	0	0	0	0	0	19
2005	19-10-1-012	4	42	40	2	42	40	42	0	3	0	0	0	0	0	2	0	0	0	0	0	36	0	4	0	0	0	2	0	0	0	0	2	12	0	0	0	0	0	0	0	0	1	1	0	0	0	0	19
2005	19-10-1-012	5	59	59	0	59	55	59	0	13	2	0	0	10	1	2	12	0	0	20	3	44	14	25	0	30	0	3	0	0	0	0	0	25	0	0	0	0	0	0	0	0	1	1	0	0	0	0	19
2005	19-10-1-012	6	23	23	0	23	19	23	0	3	0	0	0	0	0	1	0	0	0	0	0	12	0	1	0	0	0	3	0	0	0	0	0	6	0	0	0	0	0	0	0	0	1	1	0	0	0	0	19
2005	19-10-1-012	7	47	47	0	47	40	47	0	5	6	0	0	0	0	7	4	0	0	0	1	29	8	10	0	0	0	5	0	0	0	0	1	17	0	0	0	0	0	0	0	0	0	0	0	0	0	0	19
2005	19-10-1-012	8	35	35	0	35	35	35	0	4	0	0	0	10	1	1	2	0	0	0	0	19	1	7	0	10	0	11	0	0	0	0	0	13	0	0	0	0	0	0	0	0	0	0	0	0	0	0	19
2005	19-10-1-012	9	47	47	0	47	47	47	0	5	0	0	0	0	2	3	0	0	0	6	0	26	0	13	0	0	2	5	0	0	0	0	0	19	0	0	0	0	0	0	0	0	1	1	0	0	0	0	19
2005	19-10-1-012	10	34	34	0	34	32	34	0	10	2	0	0	0	1	1	0	0	0	0	0	32	0	8	0	0	1	4	0	0	0	0	0	8	0	0	0	0	0	0	0	0	0	0	0	0	0	0	19
2005	19-10-1-012	11	21	21	0	21	21	21	0	5	0	0	0	0	0	0	4	0	0	0	0	19	4	6	0	0	0	3	0	0	0	0	0	3	0	0	0	0	0	0	0	0	1	1	0	0	0	0	19
2005	19-10-1-012	12	54	52	2	54	54	54	0	14	0	0	0	0	0	0	3	0	0	20	0	30	2	12	0	26	0	11	0	0	0	0	1	13	0	0	0	0	0	0	0	0	0	0	0	0	0	0	19
2005	26-02-1-019	1	42	29	0	29	21	29	0	0	0	0	0	0	0	0	0	0	0	0	0	0	0	0	0	0	1	24	0	0	0	0	0	0	0	0	0	0	0	0	0	0	0	0	0	0	0	0	26
2005	26-02-1-019	2	41	32	0	32	31	32	0	0	0	0	0	0	0	0	0	0	0	0	0	2	0	0	0	0	0	23	0	0	0	0	0	0	0	0	0	0	0	0	0	0	0	0	0	0	0	0	26
2005	26-02-1-019	3	33	29	0	29	26	29	0	0	0	0	0	0	0	0	0	0	0	0	0	1	0	0	0	0	0	29	0	0	0	0	0	0	0	0	0	0	0	0	0	0	0	0	0	0	0	0	26
2005	26-02-1-019	4	36	26	0	26	26	26	0	0	0	0	0	0	0	0	0	0	0	0	0	1	0	0	0	0	0	17	0	0	0	0	0	5	0	0	0	0	0	0	0	0	0	0	0	0	0	0	26
2005	26-02-1-019	5	24	22	0	22	21	22	0	0	0	0	0	0	0	0	0	0	0	0	0	1	0	0	0	0	0	16	0	0	0	0	0	0	0	0	0	0	0	0	0	0	0	0	0	0	0	0	26
2005	26-02-1-019	6	37	32	0	32	29	32	0	0	0	0	0	0	0	0	0	0	0	0	0	0	0	0	0	0	0	31	0	0	0	0	0	4	0	0	0	0	0	0	0	0	0	0	0	0	0	0	26
2005	26-02-1-019	7	47	42	0	42	35	42	0	0	0	0	0	0	0	0	0	0	0	0	0	4	0	0	0	0	0	26	0	0	0	0	0	2	0	0	0	0	0	0	0	0	0	0	0	0	0	0	26
2005	26-02-1-019	11	9	4	0	4	4	4	0	0	0	0	0	0	0	0	0	0	0	0	0	2	0	0	0	0	0	2	0	0	0	0	0	0	0	0	0	0	0	0	0	0	0	0	0	0	0	0	26
2005	26-02-1-019	12	10	8	0	8	8	8	0	0	0	0	0	0	0	0	0	0	0	0	0	4	0	0	0	0	0	2	0	0	0	0	0	1	0	0	0	0	0	0	0	0	0	0	0	0	0	0	26
2005	14-11-1-015	1	5	5	0	5	5	5	0	0	0	0	0	0	0	0	0	0	0	0	1	4	0	0	0	0	0	0	0	0	0	0	0	1	0	0	0	0	0	0	0	0	0	0	0	0	0	0	14
2005	14-11-1-015	2	3	3	0	3	4	3	0	0	0	0	0	0	0	2	0	0	0	0	1	4	0	1	0	0	0	0	0	0	0	0	0	0	0	0	0	0	0	0	0	0	0	0	0	0	0	0	14
2005	14-11-1-015	3	12	12	0	12	11	12	0	0	0	0	0	0	0	1	0	0	0	0	0	12	0	0	0	0	0	0	0	0	0	0	0	0	0	0	0	0	0	0	0	0	0	0	0	0	0	0	14
2005	14-11-1-015	4	6	6	0	6	6	6	0	0	0	0	0	0	0	1	0	0	0	0	0	7	0	0	0	0	0	0	0	0	0	0	0	0	0	0	0	0	0	0	0	0	0	0	0	0	0	0	14
2005	14-11-1-015	5	7	7	0	7	4	7	0	0	0	0	0	0	0	0	0	0	0	0	0	3	0	0	0	0	0	0	0	0	0	0	0	0	0	0	0	0	0	0	0	0	0	0	0	0	0	0	14
2005	14-11-1-015	6	16	16	0	16	14	16	0	0	0	0	0	0	0	1	0	0	0	0	0	15	0	0	0	0	0	0	0	0	0	0	0	0	0	0	0	0	0	0	0	0	0	0	0	0	0	0	14
2005	14-11-1-015	7	6	6	0	6	8	6	0	0	0	0	0	0	0	1	0	0	0	0	0	9	0	0	0	0	0	0	0	0	0	0	2	0	0	0	0	0	0	0	0	0	0	0	0	0	0	0	14
2005	14-11-1-015	8	6	6	0	6	7	6	0	0	0	0	0	0	0	0	0	3	0	0	0	7	0	4	0	0	0	0	0	0	0	0	0	0	0	0	0	0	0	0	0	0	0	0	0	0	0	0	14
2005	14-11-1-015	9	5	5	0	5	5	5	0	0	0	0	0	0	0	6	0	1	0	0	0	8	0	1	0	0	0	2	0	0	0	0	0	0	0	0	0	0	0	0	0	0	0	0	0	0	0	0	14
2005	14-11-1-015	10	19	19	0	19	16	19	0	0	0	0	0	0	1	4	0	1	0	0	0	20	0	2	0	0	0	0	0	0	0	0	0	0	0	0	0	0	0	0	0	0	0	0	0	0	0	0	14
2005	14-11-1-015	11	9	9	0	9	11	9	0	0	0	0	0	0	0	0	0	0	0	0	0	11	0	0	0	0	0	0	0	0	0	0	1	0	0	0	0	0	0	0	0	0	0	0	0	0	0	0	14
2005	12-02-1-010	1	8	8	0	8	6	8	0	2	0	0	0	0	0	0	0	0	0	0	2	5	0	0	0	0	0	1	0	0	0	0	0	0	0	0	0	0	0	0	0	0	0	0	0	0	0	0	12
2005	12-02-1-010	2	20	18	0	18	16	18	0	6	0	0	0	0	0	0	0	0	0	0	1	24	0	0	5	0	0	0	0	0	0	0	0	0	0	0	0	0	0	0	0	0	0	0	0	0	0	0	12
2005	12-02-1-010	3	9	9	0	9	9	9	0	7	0	0	0	0	0	0	0	0	0	0	0	9	0	0	2	0	0	0	0	0	0	0	0	0	0	0	0	0	0	0	0	0	0	0	0	0	0	0	12
2005	12-02-1-010	4	13	10	0	10	10	10	0	4	0	0	0	0	0	0	0	0	0	0	0	15	0	0	0	0	0	1	0	0	0	0	0	2	0	0	0	0	0	0	0	0	0	0	0	0	0	0	12
2005	12-02-1-010	5	12	12	0	12	0	12	0	6	0	0	0	0	0	0	0	0	0	0	0	7	0	0	0	0	0	0	0	0	0	0	0	1	0	0	0	0	0	0	0	0	0	0	0	0	0	0	12
2005	12-02-1-010	6	5	2	0	2	2	2	2	3	0	0	0	0	0	0	0	0	0	0	0	7	0	0	0	0	0	1	0	0	0	0	0	0	0	0	0	0	0	0	0	0	0	0	0	0	0	0	12
2005	12-02-1-010	9	16	12	0	12	12	12	0	1	0	0	0	0	0	0	0	0	0	0	0	6	0	0	0	0	0	3	0	0	0	0	0	3	0	0	0	0	0	0	0	0	0	0	0	0	0	0	12
2005	12-02-1-010	10	25	20	0	20	18	20	0	4	0	0	0	0	0	0	0	0	0	0	0	17	0	0	0	0	0	3	0	0	0	0	0	0	0	0	0	0	0	0	0	0	1	0	0	0	0	0	12
2005	12-02-1-010	11	16	13	0	13	13	13	0	2	0	0	0	0	0	0	0	0	0	0	0	14	0	0	0	0	0	1	0	0	0	0	0	0	0	0	0	0	0	0	0	0	0	0	0	0	0	0	12
2005	12-02-1-010	12	26	26	0	26	25	26	0	2	0	0	1	0	0	0	0	0	0	0	0	16	0	0	4	0	0	6	0	0	0	0	0	0	0	0	0	0	0	0	0	0	0	0	0	0	0	0	12
2005	16-04-1-002	2	95	30	0	30	0	30	0	0	0	0	0	0	0	2	0	8	0	0	0	22	0	0	0	0	0	5	0	0	0	0	0	8	0	0	0	0	0	0	0	0	0	0	1	0	0	0	16
2005	16-04-1-002	3	106	26	0	26	25	26	4	3	0	0	0	0	0	1	0	0	0	0	0	21	0	9	0	0	0	2	0	0	0	0	0	0	0	0	0	0	0	0	0	0	0	0	0	0	0	0	16
2005	16-04-1-002	4	79	18	0	18	15	18	0	1	0	4	0	0	0	3	3	0	0	0	0	20	3	4	0	0	1	5	0	0	0	0	0	4	0	0	0	0	0	0	0	0	0	0	0	0	0	0	16
2005	16-04-1-002	5	108	34	0	34	33	34	0	1	0	0	0	0	0	1	0	0	0	0	1	20	0	0	0	0	0	13	0	0	0	0	0	0	0	0	0	0	0	0	0	0	0	0	0	0	0	0	16
2005	16-04-1-002	6	98	24	0	24	22	24	0	0	0	10	0	0	0	3	0	0	0	0	0	16	0	7	0	0	0	7	0	0	0	0	1	0	0	0	0	0	0	0	0	0	0	0	0	0	0	0	16
2005	16-04-1-002	10	80	19	0	19	17	19	0	1	0	0	0	0	0	1	0	2	0	0	0	3	0	2	0	0	0	19	0	0	0	0	0	4	0	0	0	0	0	0	2	0	0	0	0	0	0	0	16
2005	16-04-1-002	11	122	27	0	27	27	27	0	2	0	0	0	0	0	2	0	1	0	0	0	21	0	1	0	0	0	11	0	1	0	0	0	0	0	0	0	0	0	0	0	0	0	0	0	0	0	0	16
2005	11-10-1-029	1	47	37	0	37	37	37	0	2	0	0	0	0	0	1	4	0	0	0	0	31	4	19	0	0	0	0	0	0	0	0	0	11	0	0	0	0	0	0	0	0	0	0	0	0	0	0	11
2005	11-10-1-029	2	53	39	0	39	37	39	0	6	0	0	0	0	0	1	0	0	0	0	0	30	0	14	0	0	0	1	0	0	0	0	0	6	0	0	0	0	0	0	0	0	0	0	0	0	0	0	11
2005	11-10-1-029	3	28	28	0	28	28	28	0	7	0	0	0	0	0	2	0	0	0	0	0	30	0	9	0	0	0	2	0	0	0	0	0	8	0	2	0	0	0	0	0	0	0	0	0	0	0	0	11
2005	11-10-1-029	7	70	46	0	46	44	46	0	0	0	10	0	0	0	3	0	0	0	0	0	36	0	31	0	0	0	0	0	0	0	0	0	12	0	0	0	0	0	0	0	0	0	0	0	0	0	0	11
2005	11-10-1-029	8	50	38	0	38	35	38	0	6	0	0	0	0	0	4	0	0	0	0	0	34	0	20	0	0	0	4	0	2	0	0	0	0	0	0	0	0	0	0	0	0	0	0	0	0	0	0	11
2005	11-10-1-029	9	73	45	0	45	43	45	0	3	2	0	0	0	0	4	0	10	0	0	1	47	2	12	0	0	0	0	0	0	0	0	0	0	0	1	0	0	0	0	0	0	0	0	0	0	0	0	11
2005	11-10-1-029	10	68	55	0	55	55	55	0	0	0	0	0	0	0	2	0	0	0	0	2	38	0	9	0	0	1	0	0	0	0	0	0	13	0	1	0	0	0	0	0	0	0	0	0	0	0	0	11
2005	11-10-1-029	11	64	47	0	47	47	47	0	8	0	0	0	0	0	6	0	0	0	0	0	50	0	17	0	0	0	3	0	0	0	0	0	16	0	0	0	0	0	0	0	0	0	0	0	0	0	0	11
2005	11-10-1-029	12	45	39	0	39	39	39	0	0	0	0	0	0	0	6	0	0	0	0	0	34	0	11	0	0	0	0	0	0	0	0	0	7	0	0	0	0	0	0	0	0	0	0	0	0	0	0	11
2005	15-10-1-021	1	10	6	0	6	6	6	0	0	0	0	0	0	0	5	0	0	0	0	0	2	0	0	0	0	0	0	0	0	0	0	0	6	0	2	0	0	0	0	0	0	0	0	0	0	0	0	15
2005	15-10-1-021	2	12	10	0	10	10	10	0	0	0	0	0	0	0	6	0	0	0	0	0	0	0	0	0	0	0	0	0	0	0	0	0	12	0	3	0	0	0	0	0	0	0	0	0	0	0	0	15
2005	15-10-1-021	3	15	13	0	13	12	13	0	0	0	0	0	0	0	5	0	0	0	0	0	1	0	0	0	0	0	0	0	0	0	0	0	21	0	3	0	0	0	0	0	0	0	0	0	0	0	0	15
2005	15-10-1-021	4	22	20	0	20	20	20	0	0	0	0	0	0	0	11	0	0	0	0	0	0	0	0	0	0	0	0	0	0	0	0	0	19	0	7	0	0	1	0	0	0	0	0	0	0	0	0	15
2005	15-10-1-021	5	3	2	0	2	1	2	0	0	0	0	0	0	0	23	0	0	0	0	0	0	0	0	0	0	0	0	0	0	0	0	0	30	0	2	0	0	0	0	0	0	0	0	0	0	0	0	15
2005	15-10-1-021	6	19	16	1	17	17	17	0	0	0	0	0	0	0	4	0	0	0	0	0	0	0	0	0	0	0	0	0	0	0	0	0	19	0	5	0	0	0	0	0	0	0	0	0	0	0	0	15
2005	15-10-1-021	7	19	15	0	15	15	15	0	0	0	0	0	0	0	6	0	0	0	0	0	0	0	0	0	0	0	0	0	0	0	0	0	23	0	6	0	0	0	0	0	0	0	0	0	0	0	0	15
2005	15-10-1-021	8	20	15	0	15	15	15	0	0	0	0	0	0	0	12	0	2	0	0	0	2	0	0	0	0	0	0	0	0	0	0	0	20	0	16	0	0	0	0	0	0	0	0	0	0	0	0	15
2005	15-10-1-021	9	36	29	0	29	29	29	0	0	0	0	0	0	0	0	0	0	0	0	0	1	0	0	0	0	0	0	0	0	0	0	0	21	0	17	0	0	0	0	1	1	0	0	0	0	0	0	15
2005	15-10-1-021	10	14	12	0	12	12	12	0	0	0	0	0	0	0	16	0	0	0	0	0	0	0	0	0	0	0	0	0	0	0	0	0	42	0	7	0	0	0	0	0	0	0	0	0	0	0	0	15
2005	15-10-1-021	11	20	16	0	16	16	16	0	0	0	0	0	0	0	7	0	0	0	0	0	0	0	0	0	0	0	0	0	0	0	0	0	18	0	1	0	0	0	0	1	0	1	0	1	0	0	0	15
2005	30-07-1-007	3	1	1	0	1	1	1	0	0	0	0	0	0	0	0	0	0	0	0	0	1	0	0	0	0	0	0	0	0	0	0	0	0	0	0	0	0	0	0	0	0	0	0	0	0	0	0	30
2005	30-07-1-007	4	4	4	0	4	4	4	0	0	0	0	0	0	0	0	0	0	0	0	0	2	0	0	0	0	0	2	0	0	0	0	0	0	0	0	0	0	0	0	0	0	0	0	0	0	0	0	30
2005	30-07-1-007	5	5	5	0	5	5	5	0	0	0	0	0	0	0	0	0	0	0	0	0	2	0	0	0	0	0	0	0	0	0	0	0	3	0	0	0	0	0	0	0	0	0	0	0	0	0	0	30
2005	30-07-1-007	9	14	8	6	14	14	14	0	2	0	0	0	0	0	0	0	0	0	0	0	5	0	0	0	0	0	9	0	0	0	0	0	0	0	0	0	0	0	0	0	0	0	0	0	0	0	0	30
2005	30-07-1-007	10	6	2	4	6	6	6	0	0	0	0	0	0	0	0	0	0	0	0	0	5	0	0	0	0	0	2	0	0	0	0	0	1	0	0	0	0	0	0	0	0	0	0	0	0	0	0	30
2005	30-07-1-007	11	13	3	10	13	13	13	0	0	0	0	0	0	0	0	0	0	0	0	0	5	0	0	0	0	0	2	0	0	0	0	0	1	0	0	0	0	0	0	0	0	0	0	0	0	0	0	30
2005	30-07-1-007	12	1	1	0	1	1	1	0	0	0	0	0	0	0	0	0	0	0	0	0	1	0	0	0	0	0	3	0	0	0	0	0	2	0	0	0	0	0	0	0	0	0	0	0	0	0	0	30
2005	16-02-1-007	3	126	37	26	63	61	63	1	0	0	0	0	0	0	0	0	0	0	0	1	65	0	0	19	0	0	7	0	0	0	0	0	1	0	0	0	0	0	0	0	0	1	0	0	0	0	0	16
2005	16-02-1-007	4	106	38	19	57	52	57	0	1	0	0	0	0	0	1	0	0	0	0	0	37	0	0	27	0	0	12	0	0	0	0	2	3	0	0	0	0	0	0	0	0	1	0	0	0	2	0	16
2005	16-02-1-007	5	108	44	14	58	54	58	0	2	0	0	0	0	0	0	0	0	0	0	1	45	0	0	31	0	0	8	0	0	0	0	0	1	0	0	0	0	0	0	0	0	1	0	0	0	0	0	16
2005	16-02-1-007	6	149	45	42	87	80	87	0	1	0	0	0	0	0	0	0	0	0	0	0	55	0	0	45	0	0	15	0	0	0	0	0	5	0	0	0	0	0	0	0	0	0	0	0	0	0	0	16
2005	16-02-1-007	7	127	52	23	75	74	75	0	0	0	0	0	0	0	0	0	0	0	0	0	70	0	0	42	0	0	8	0	0	0	0	0	4	0	0	0	0	0	0	0	0	3	0	1	0	1	0	16
2005	16-02-1-007	8	144	58	27	85	85	85	0	1	0	0	0	0	0	0	0	0	0	0	0	54	0	0	35	0	0	17	0	0	1	0	0	1	0	0	0	0	0	0	0	0	1	0	0	0	0	0	16
2005	16-02-1-007	10	114	32	25	57	58	57	0	0	0	0	0	0	0	0	0	0	0	0	0	30	0	0	26	0	0	19	0	0	0	0	0	2	0	0	0	0	0	0	0	0	0	0	0	0	0	0	16
2005	16-02-1-007	11	131	51	18	69	61	69	0	0	0	0	0	0	0	0	0	0	0	0	0	38	0	0	28	0	0	13	0	0	1	0	0	5	0	0	0	0	0	0	0	0	2	0	0	0	0	0	16
2005	05-05-1-001	3	53	39	0	39	37	39	0	1	0	0	0	0	0	1	0	0	0	0	0	31	0	5	0	0	0	2	18	25	0	0	0	4	0	6	0	0	0	0	0	0	1	0	0	0	0	0	5
2005	05-05-1-001	4	66	50	0	50	50	50	1	7	0	4	0	0	0	3	0	12	0	0	2	44	0	48	0	0	0	11	10	9	0	0	0	0	0	2	0	0	0	0	0	0	0	0	0	0	0	0	5
2005	05-05-1-001	7	85	52	0	52	51	53	0	3	0	0	0	0	0	1	0	0	0	0	1	45	8	33	0	0	0	2	10	33	0	0	1	4	2	0	0	0	0	0	0	0	1	0	0	0	0	0	5
2005	05-05-1-001	8	67	57	0	64	56	57	0	0	0	0	0	0	0	1	0	0	0	0	1	47	6	0	0	0	0	5	21	10	0	0	0	5	0	0	0	0	0	0	1	0	1	0	0	0	0	0	5
2005	05-05-1-001	9	50	48	0	50	46	48	0	5	0	0	0	0	0	2	0	0	0	0	2	51	2	23	0	0	0	2	2	6	0	0	0	1	9	0	0	0	0	0	0	0	0	0	0	0	0	0	5
2005	05-05-1-001	10	63	48	0	61	45	50	0	0	0	0	0	0	0	5	0	0	0	0	1	37	12	11	0	0	0	1	8	6	0	0	0	7	5	0	0	0	1	0	0	0	1	0	0	0	0	0	5
2005	28-03-1-002	4	500	337	0	337	336	337	0	0	0	0	0	0	0	0	0	0	0	0	1	258	89	79	0	0	0	58	0	0	0	0	0	0	0	7	0	0	0	0	0	0	0	0	0	0	0	0	28
2005	28-03-1-002	5	630	324	0	324	324	324	0	0	0	0	0	0	0	6	0	0	0	0	2	336	136	62	0	0	0	31	0	0	0	0	0	1	0	0	0	0	0	0	0	0	0	0	0	0	0	0	28
2005	27-07-1-002	1	55	20	14	34	34	55	0	3	0	0	0	0	0	0	0	0	0	0	0	31	0	0	0	0	22	10	0	6	0	0	0	1	0	0	0	0	0	0	0	0	0	0	0	0	0	0	27
2005	27-07-1-002	2	53	35	18	53	17	53	0	1	0	0	0	0	0	0	0	0	0	0	1	23	0	0	0	0	23	2	0	0	0	0	0	0	0	0	0	0	0	0	0	0	0	0	0	0	0	0	27
2005	27-07-1-002	3	68	45	23	68	36	68	2	5	0	0	0	0	0	0	0	0	0	0	2	33	0	0	0	0	35	3	0	0	0	0	1	1	0	0	0	0	0	0	0	0	0	0	0	0	0	0	27
2005	27-07-1-002	4	43	30	13	43	33	43	0	1	0	0	0	0	0	0	0	0	0	0	0	26	0	0	0	0	13	2	0	0	0	0	0	1	0	0	0	0	0	0	0	0	0	0	0	0	0	0	27
2005	27-07-1-002	5	0	0	0	0	0	71	0	6	0	0	0	0	0	0	0	0	0	0	0	38	0	0	0	0	15	13	0	12	0	0	0	3	0	0	0	0	0	0	0	0	0	0	0	0	0	0	27
2005	27-07-1-002	6	73	53	20	73	53	73	4	14	0	0	0	0	0	0	0	0	0	0	0	44	0	0	0	0	25	19	0	10	0	0	0	0	0	0	0	0	0	0	0	0	0	0	0	0	0	0	27
2005	27-07-1-002	7	79	13	40	53	44	53	1	3	0	0	0	0	0	0	0	0	0	0	0	32	0	0	0	0	8	9	0	5	0	0	0	1	0	0	0	0	0	0	1	0	0	0	0	0	0	0	27
2005	27-07-1-002	8	169	20	71	91	58	91	0	2	0	0	0	0	0	0	0	0	0	0	0	40	0	0	0	0	32	12	0	6	0	0	0	1	0	0	0	0	0	0	0	0	0	0	0	0	0	0	27
2005	27-07-1-002	9	135	23	47	70	56	70	0	4	0	0	0	0	0	0	0	0	0	0	14	16	0	12	0	0	0	0	0	0	0	0	0	0	0	0	0	0	0	0	0	0	0	0	0	0	0	0	27
2005	27-07-1-002	10	110	19	30	49	30	49	0	9	0	0	0	0	0	0	0	0	0	0	0	34	0	0	0	0	11	6	0	0	0	0	0	2	0	0	0	0	0	0	0	0	0	0	0	0	0	0	27
2005	14-10-1-004	1	62	29	22	51	54	51	0	4	4	4	0	0	0	6	0	0	0	0	3	62	15	36	0	0	0	0	0	0	0	0	0	0	0	0	0	0	0	0	0	0	0	0	0	0	0	0	14
2005	14-10-1-004	2	92	41	37	78	80	78	2	1	0	0	0	0	2	0	0	0	0	0	0	68	15	41	0	0	0	0	0	0	0	0	0	2	0	0	0	0	0	0	0	0	0	0	0	0	0	0	14
2005	14-10-1-004	3	82	44	24	68	68	69	0	15	0	8	0	0	6	3	0	0	0	0	1	87	11	54	0	0	0	0	0	0	0	0	0	12	0	0	0	0	0	0	2	0	0	0	0	0	0	0	14
2005	14-10-1-004	4	101	49	30	79	79	79	3	0	0	0	0	0	3	1	0	0	0	0	2	82	16	30	0	0	0	0	0	0	0	0	1	1	0	3	0	0	0	0	0	0	0	0	0	0	1	0	14
2005	14-10-1-004	5	90	45	35	80	0	80	0	4	0	0	0	0	3	5	1	5	0	0	1	68	16	34	0	0	0	0	0	0	0	0	0	2	0	0	0	0	0	0	0	0	0	0	0	0	0	0	14
2005	14-10-1-004	7	60	32	16	48	48	49	0	0	0	0	0	0	1	5	0	3	0	0	1	58	16	10	0	0	0	0	0	0	0	0	0	5	0	0	0	0	1	0	1	0	0	0	0	0	0	0	14
2005	14-10-1-004	8	85	48	31	79	68	79	0	5	0	0	0	0	0	0	0	0	0	0	0	74	0	25	0	0	0	0	0	0	0	0	0	0	7	0	0	0	0	0	0	0	0	0	0	0	0	0	14
2005	14-10-1-004	9	62	34	17	51	56	52	0	0	0	0	0	0	0	2	0	0	0	0	0	54	0	42	2	0	0	5	0	0	0	0	0	0	0	0	0	0	0	0	0	0	0	0	0	0	0	0	14
2005	14-10-1-004	10	82	55	18	73	71	73	0	0	0	0	0	0	0	0	0	0	0	0	0	69	6	42	0	0	0	6	0	0	0	0	0	0	0	0	0	0	0	0	0	0	0	0	0	0	0	0	14
2005	14-10-1-004	12	76	58	4	62	69	62	0	0	0	0	0	0	0	6	0	0	0	0	0	52	0	47	0	0	0	2	0	0	0	0	1	11	0	5	0	0	0	0	0	0	0	0	0	0	0	0	14
2005	21-10-1-001	3	36	31	0	31	31	31	0	0	0	0	0	0	0	6	0	0	0	0	0	6	0	0	0	0	0	0	0	0	0	0	0	27	9	34	0	0	0	0	0	0	0	0	0	0	0	0	21
2005	21-10-1-001	4	48	40	0	40	40	40	0	0	0	0	0	0	0	0	0	0	0	0	0	1	0	0	0	0	0	0	0	0	0	0	0	46	11	0	0	0	0	0	0	0	0	0	0	0	0	0	21
2005	21-10-1-001	5	36	33	0	33	33	33	0	0	0	0	0	0	0	1	0	0	0	0	0	1	0	0	0	0	0	0	0	0	0	0	0	26	16	0	0	0	0	0	0	0	0	0	0	0	0	0	21
2005	21-10-1-001	6	56	46	0	46	46	46	0	0	0	0	0	0	0	0	0	0	0	0	0	1	0	0	0	0	0	0	0	0	0	0	0	48	11	0	0	0	0	0	0	0	1	0	0	0	0	0	21
2005	21-10-1-001	7	55	47	0	47	47	47	0	0	0	0	0	0	0	1	0	0	0	0	0	2	0	0	0	0	0	0	0	60	0	0	0	41	3	0	0	0	0	0	0	0	0	0	0	0	0	0	21
2005	21-10-1-001	8	65	55	0	55	55	55	0	0	0	0	0	0	0	2	0	0	0	0	0	1	0	0	0	0	0	0	22	0	0	0	0	59	15	29	0	0	0	0	0	0	0	0	0	0	0	0	21
2005	21-10-1-001	9	82	74	0	74	74	74	0	0	0	0	0	0	0	1	0	0	0	0	0	1	0	0	0	0	0	0	0	0	0	0	0	67	0	0	0	0	0	0	0	0	0	0	0	0	0	0	21
2005	21-10-1-001	10	80	74	0	74	72	74	0	0	0	0	0	0	0	5	0	0	0	0	0	5	0	2	0	0	0	0	0	10	0	0	0	74	10	8	0	0	1	0	0	0	0	0	0	0	0	0	21
2005	21-10-1-001	11	78	72	0	72	71	72	0	0	0	0	0	0	0	5	0	0	0	0	0	8	0	0	0	0	0	0	7	0	0	0	0	70	11	3	0	0	0	0	0	0	0	0	0	0	0	0	21
2005	21-10-1-001	12	36	32	0	32	32	32	0	0	0	0	0	0	0	2	0	0	0	0	0	5	0	1	0	0	0	0	10	48	0	0	0	27	6	29	0	0	0	0	0	0	0	0	0	0	0	0	21
2005	16-10-1-008	6	70	31	30	61	35	61	0	0	0	0	0	0	0	0	0	0	0	0	0	0	0	0	0	0	3	7	0	0	0	0	19	28	0	0	6	0	0	0	0	0	0	0	0	0	0	0	16
2005	16-10-1-008	7	92	4	54	86	43	86	0	0	0	0	0	0	0	0	0	0	0	0	0	0	0	0	0	0	6	4	0	0	0	0	32	33	2	0	2	0	0	0	0	0	0	0	0	0	0	0	16
2005	16-10-1-008	8	81	18	56	74	37	74	0	0	0	0	0	0	0	0	0	0	0	0	0	0	0	0	0	0	4	8	0	0	0	0	36	31	0	0	6	0	0	0	0	0	0	0	0	0	0	0	16
2005	16-10-1-008	9	86	20	60	80	33	80	0	0	0	0	0	0	0	0	0	0	0	0	0	0	0	0	0	0	2	6	0	0	2	0	41	25	2	0	3	0	0	0	0	0	0	0	0	0	0	0	16
2005	16-10-1-008	10	72	34	30	64	25	64	0	0	0	0	0	0	0	0	0	0	0	0	0	0	0	0	0	0	9	12	0	0	0	0	30	19	0	0	2	0	0	0	0	0	0	0	0	0	0	0	16
2005	16-10-1-008	11	60	19	32	51	23	51	0	0	0	0	0	0	0	0	0	0	0	0	2	0	0	0	0	0	6	1	0	0	0	0	20	21	0	0	2	0	0	0	0	0	0	0	0	0	0	0	16
2005	24-10-1-008	4	43	38	0	38	37	38	0	2	4	0	0	0	0	9	0	0	0	0	1	26	12	23	0	0	0	15	2	0	0	0	0	11	0	0	0	0	0	0	0	0	0	0	0	0	0	0	24
2005	24-10-1-008	5	48	31	0	31	30	31	0	12	8	0	0	0	0	11	8	0	0	0	1	44	23	39	0	3	0	5	5	1	0	10	0	13	0	0	0	0	0	0	0	0	1	0	0	0	0	0	24
2005	24-10-1-008	6	50	42	0	42	41	42	0	3	3	0	0	0	0	2	0	10	0	0	0	27	3	27	0	8	0	4	0	0	0	0	1	5	0	0	0	0	0	0	0	0	0	0	0	0	0	0	24
2005	24-10-1-008	7	62	40	0	40	40	40	0	15	10	0	0	0	0	11	2	6	0	0	0	51	12	18	0	19	0	7	7	6	0	0	0	5	0	0	0	0	0	0	0	0	0	0	0	0	0	0	24
2005	24-10-1-008	8	74	60	0	60	60	60	0	11	0	10	0	0	0	0	0	0	0	0	0	50	0	67	0	2	0	9	0	0	0	0	0	6	6	0	0	0	0	0	0	0	0	0	0	0	0	0	24
2005	24-10-1-008	9	67	56	0	56	53	56	1	6	8	0	0	0	0	4	1	0	0	0	3	43	27	26	0	12	0	6	0	0	0	0	0	2	2	0	0	0	0	0	0	0	0	0	0	0	0	0	24
2005	24-10-1-008	10	99	61	0	61	60	61	0	13	10	0	0	0	0	11	1	0	0	0	2	73	17	33	0	12	0	11	11	0	0	12	0	10	0	0	0	0	0	0	0	0	0	0	0	0	0	0	24
2005	24-10-1-008	11	113	77	0	77	76	77	0	16	1	25	0	0	0	4	0	0	0	0	1	80	1	140	0	52	0	7	11	0	0	0	0	7	0	0	0	0	0	0	0	0	0	0	0	0	0	0	24
2005	24-10-1-008	12	88	56	0	56	56	57	2	11	0	0	0	0	0	3	4	55	0	0	2	55	19	125	0	23	0	10	8	0	0	0	0	3	12	0	0	0	0	0	0	0	0	0	0	0	0	0	24
2005	09-10-1-001	1	130	103	0	103	103	103	0	0	0	0	0	0	0	2	0	0	0	0	0	66	0	7	0	0	0	0	0	0	0	0	0	8	0	1	0	0	0	0	0	0	1	0	0	0	0	0	9
2005	09-10-1-001	2	57	41	0	41	41	41	0	2	0	0	0	0	0	0	0	0	0	0	0	38	0	13	0	0	0	0	0	0	0	0	0	2	0	5	0	0	0	0	1	0	7	0	0	0	0	0	9
2005	09-10-1-001	3	44	35	0	35	35	35	0	0	0	0	0	0	0	1	0	0	0	0	0	42	0	23	0	0	0	0	0	0	0	0	0	11	0	0	0	0	0	0	0	0	1	0	0	0	0	0	9
2005	09-10-1-001	4	91	68	0	68	68	68	0	0	0	0	0	0	0	6	1	0	0	0	0	31	1	11	0	0	0	0	0	0	0	0	0	6	0	0	0	0	0	0	0	0	1	0	0	0	0	0	9
2005	09-10-1-001	5	70	51	0	51	51	51	0	0	0	0	0	0	0	4	0	0	0	0	0	42	0	16	0	0	0	0	0	0	0	0	0	4	0	1	0	0	0	0	1	0	1	0	0	0	0	0	9
2005	09-10-1-001	6	77	55	0	55	55	55	0	0	0	0	0	0	0	0	2	0	0	0	0	34	2	36	0	0	0	0	0	0	0	0	0	6	0	0	0	0	1	0	0	0	0	0	0	0	0	0	9
2005	09-10-1-001	7	98	70	0	70	70	70	0	0	0	0	0	0	0	2	5	0	0	10	0	38	3	57	0	0	0	0	0	0	0	0	0	6	0	0	0	0	0	0	0	0	0	0	0	0	0	0	9
2005	09-10-1-001	8	84	57	0	57	57	57	0	0	0	0	0	0	0	0	3	0	0	0	0	49	3	50	0	0	0	0	0	0	0	0	0	3	0	0	0	0	0	0	0	0	0	0	0	0	0	0	9
2005	09-10-1-001	9	71	52	0	52	52	52	0	0	0	0	0	0	0	0	2	0	0	0	0	51	2	48	0	0	0	0	0	0	0	0	0	4	0	0	0	0	0	0	0	0	0	0	0	0	0	0	9
2005	09-10-1-001	10	74	51	0	51	51	51	0	0	0	0	0	0	0	1	2	0	0	0	0	39	1	31	0	0	0	0	0	0	0	0	0	2	0	0	0	0	0	0	0	0	0	0	0	0	0	0	9
2005	09-10-1-001	11	45	35	0	35	35	35	0	0	1	0	0	0	0	2	1	0	0	0	0	40	1	27	0	0	0	0	0	0	0	0	0	0	0	0	0	0	0	0	0	0	0	0	0	0	0	0	9
2005	09-10-1-001	12	90	72	0	72	72	72	0	5	12	0	0	0	0	0	0	0	0	0	0	53	12	38	0	0	0	0	0	0	0	0	0	5	0	0	0	0	0	0	0	0	0	0	0	0	0	0	9
2005	31-10-1-001	5	57	0	57	57	56	57	0	27	26	0	0	0	0	0	0	0	0	0	0	74	26	39	0	2	0	0	0	0	0	0	0	0	0	0	0	0	0	0	0	0	0	0	0	0	0	0	31
2005	31-10-1-001	6	44	44	0	44	42	44	0	42	16	2	0	0	0	0	0	0	0	0	0	84	16	26	0	0	0	0	0	0	0	0	0	0	0	0	0	0	0	0	0	0	0	0	0	0	0	0	31
2005	31-10-1-001	7	65	65	0	65	64	65	0	25	0	0	0	0	0	0	0	0	0	0	0	89	0	39	0	0	0	0	0	0	0	0	0	0	0	0	0	0	0	0	0	0	1	1	0	0	0	0	31
2005	31-10-1-001	8	54	54	0	54	54	54	0	15	0	0	0	0	0	0	0	0	0	0	0	59	0	10	0	0	0	0	0	0	0	0	0	0	0	0	0	0	0	0	0	0	1	0	0	0	1	0	31
2005	31-10-1-001	9	44	44	0	44	44	44	0	25	11	0	0	0	0	0	0	0	0	0	0	72	11	20	0	0	0	2	0	0	0	0	0	0	0	0	0	0	0	0	0	0	0	0	0	0	0	0	31
2005	31-10-1-001	10	52	52	0	52	52	52	0	2	10	0	0	0	0	0	0	0	0	0	0	53	10	25	0	0	0	0	0	0	0	0	0	0	0	0	0	0	0	0	0	0	0	0	0	0	0	0	31
2005	31-10-1-001	11	49	49	0	49	49	49	0	21	10	0	0	0	0	0	0	0	0	0	0	77	10	34	0	0	0	0	0	0	0	0	0	0	0	0	0	0	0	0	0	0	0	0	0	0	0	0	31
2005	31-10-1-001	12	40	40	0	40	40	40	0	34	4	4	0	7	0	0	0	0	0	0	0	77	4	40	0	7	0	0	0	0	0	0	0	0	0	0	0	0	0	0	0	0	0	0	0	0	0	0	31
2005	11-10-1-012	2	85	58	0	58	55	58	0	0	0	0	0	0	0	0	0	0	0	0	0	5	0	0	0	0	0	0	0	0	0	0	2	40	10	1	0	0	1	0	0	0	0	0	0	0	0	0	11
2005	11-10-1-012	5	86	51	0	51	45	51	0	2	0	0	0	0	0	0	0	0	0	0	0	0	0	0	0	0	0	3	0	1	0	0	6	43	2	28	0	0	0	0	0	0	0	0	0	0	0	0	11
2005	11-10-1-012	6	89	57	0	57	51	57	0	0	0	0	0	0	0	0	0	0	0	0	0	5	0	0	0	0	0	1	0	0	0	0	6	41	0	4	0	0	0	0	0	0	1	0	0	0	0	0	11
2005	11-10-1-012	7	91	59	0	59	44	59	0	1	0	0	0	0	0	0	0	0	0	0	0	2	0	0	0	0	0	5	0	0	0	0	13	40	0	24	0	0	0	0	0	0	0	0	0	0	0	0	11
2005	11-10-1-012	8	89	55	0	55	47	55	0	2	0	0	0	0	0	1	0	0	0	0	0	1	0	0	0	0	0	3	0	0	0	0	8	50	0	8	0	0	0	0	0	0	0	0	0	0	0	0	11
2005	11-10-1-012	9	79	54	0	54	47	54	0	0	0	0	0	0	0	0	0	0	0	0	0	2	0	0	0	0	0	0	0	0	0	0	5	33	3	25	0	0	0	0	3	0	1	0	0	0	0	0	11
2005	11-10-1-012	10	87	57	0	57	50	57	0	1	0	0	0	0	0	0	0	0	0	0	0	0	0	0	0	0	0	5	0	0	0	0	6	46	5	38	0	0	1	0	0	0	0	0	0	0	0	0	11
2005	11-10-1-012	11	113	71	0	71	65	71	0	0	0	0	0	0	0	0	0	0	0	0	0	2	0	0	0	0	0	7	0	2	0	0	7	47	10	12	0	0	0	0	0	0	1	0	0	0	0	0	11
2005	11-10-1-012	12	124	82	0	82	78	82	0	0	0	0	0	0	0	0	0	0	0	0	0	0	0	0	0	0	0	1	0	0	0	0	4	74	7	16	0	0	0	0	0	0	2	0	0	0	0	0	11
2005	12-02-1-009	2	70	55	0	55	37	55	0	0	0	0	0	0	0	0	0	0	0	0	0	36	0	0	0	0	0	0	0	0	0	0	0	1	0	0	0	0	0	0	0	0	0	0	1	1	0	0	12
2005	12-02-1-009	3	50	32	0	32	45	32	0	0	0	0	0	0	0	0	0	0	0	0	0	42	0	0	0	0	0	1	0	0	0	0	0	2	0	0	0	0	0	0	0	0	0	0	0	0	0	0	12
2005	12-02-1-009	4	70	52	0	52	32	52	0	0	0	0	0	0	0	0	0	0	0	0	0	32	0	0	0	0	0	0	0	0	0	0	0	0	0	0	0	0	0	0	0	0	3	3	2	2	0	0	12
2005	12-02-1-009	5	80	58	0	58	48	58	0	0	0	0	0	0	0	0	0	0	0	0	0	42	0	0	10	0	0	0	0	0	0	0	0	6	0	0	0	0	0	0	0	0	0	0	1	1	0	0	12
2005	12-02-1-009	6	70	46	0	46	39	46	0	0	0	0	0	0	0	0	0	0	0	0	0	37	0	0	0	0	0	2	0	0	0	0	0	0	0	0	0	0	1	1	0	0	2	2	0	0	1	1	12
2005	12-02-1-009	7	75	42	0	42	33	42	0	0	0	0	0	0	0	0	0	0	0	0	0	31	0	0	3	0	0	2	0	0	0	0	0	0	0	0	0	0	0	0	0	0	0	0	0	0	0	0	12
2005	12-02-1-009	8	50	34	0	34	33	34	0	0	0	0	0	0	0	0	0	0	0	0	0	23	0	0	12	0	0	3	0	0	0	0	0	7	0	0	0	0	0	0	0	0	0	0	0	0	0	0	12
2005	12-02-1-009	9	49	49	0	49	56	49	0	0	0	0	0	0	0	0	0	0	0	0	0	42	0	0	6	0	0	6	0	0	0	0	0	8	0	0	0	0	0	0	0	0	0	0	0	0	0	0	12
2005	12-02-1-009	10	80	62	0	62	41	62	0	0	0	0	0	0	0	0	0	0	0	0	0	34	0	0	5	0	0	2	0	0	0	0	0	5	0	0	0	0	0	0	0	0	0	0	0	0	0	0	12
2005	26-10-1-009	5	62	48	0	48	42	46	0	9	0	0	0	0	0	3	0	0	0	0	0	42	2	0	0	0	0	12	0	0	0	0	0	12	0	0	0	0	0	0	0	0	0	0	0	0	0	0	26
2005	26-10-1-009	6	86	60	0	60	46	45	0	11	7	11	0	0	3	1	0	0	0	0	0	35	21	14	0	0	0	4	0	0	0	0	0	8	0	0	0	0	1	0	0	0	0	0	0	0	0	0	26
2005	26-10-1-009	7	71	53	0	53	46	46	0	13	22	11	0	0	3	3	0	0	0	0	3	39	23	15	0	0	0	9	2	0	0	0	0	16	0	0	0	0	0	0	0	0	0	0	0	0	0	0	26
2005	26-10-1-009	8	59	36	0	36	30	35	0	9	0	0	0	0	0	6	0	0	0	0	0	25	0	0	0	0	0	6	1	0	0	0	0	14	0	4	0	0	0	0	0	0	1	0	0	0	0	0	26
2005	26-10-1-009	9	65	44	0	44	49	42	0	4	0	2	0	0	9	3	0	3	0	0	2	35	2	4	0	0	0	5	0	0	0	0	0	12	0	0	0	0	0	0	0	0	0	0	0	0	0	0	26
2005	26-10-1-009	10	96	58	0	58	39	39	0	10	16	19	0	0	2	2	0	5	0	0	1	34	29	12	0	0	1	11	2	0	0	0	0	10	0	2	0	0	0	0	0	0	0	0	0	0	0	0	26
2005	26-10-1-009	11	77	60	0	60	58	60	0	8	15	9	0	0	0	3	0	3	0	0	0	30	15	22	0	0	0	9	0	0	0	0	0	15	0	1	0	0	0	0	0	0	0	0	0	0	0	0	26
2005	26-10-1-009	12	78	58	0	58	60	58	0	11	5	2	0	0	5	7	0	0	0	0	1	53	3	2	0	0	0	12	0	1	0	0	0	14	0	0	0	0	0	0	0	0	2	0	0	0	0	0	26
2005	05-03-1-008	1	91	91	0	91	36	91	0	0	0	0	0	0	0	0	0	0	0	0	33	0	0	0	0	0	10	0	0	0	0	0	0	0	0	0	0	0	0	0	0	0	0	0	0	0	0	0	5
2005	05-03-1-008	8	98	98	0	98	45	98	20	0	0	0	0	0	0	0	0	0	0	0	19	0	0	0	0	0	20	0	0	0	0	0	0	0	0	0	0	0	0	0	0	0	0	0	0	0	0	0	5
2005	05-03-1-008	9	196	87	0	87	46	87	10	0	0	0	0	0	0	0	0	0	0	0	15	0	0	0	0	0	10	0	0	0	0	0	0	0	0	0	0	0	0	0	0	0	0	0	0	0	0	0	5
2005	30-09-1-001	5	0	0	0	0	0	0	0	45	3	41	0	0	0	0	0	0	0	0	0	55	1	37	0	0	0	0	0	0	0	0	0	0	0	0	0	0	0	0	0	0	0	0	0	0	0	0	30
2005	30-09-1-001	6	129	107	0	107	107	0	0	5	24	27	0	0	0	0	0	0	0	0	0	74	12	20	0	0	0	0	0	0	0	0	0	0	0	0	0	0	1	0	0	0	1	0	1	0	0	0	30
2005	30-09-1-001	9	145	77	0	77	67	77	0	25	9	19	0	0	0	0	0	0	0	0	0	88	6	24	0	0	0	0	0	0	0	0	0	1	0	0	0	0	0	0	0	0	0	0	0	0	0	0	30
2005	30-09-1-001	10	158	77	0	77	77	77	0	4	0	7	0	0	0	0	0	0	0	0	0	65	0	23	0	0	0	0	0	0	0	0	0	0	0	0	0	0	0	0	1	0	3	0	1	0	1	0	30
2005	30-09-1-001	11	148	86	1	87	78	87	0	62	0	0	0	0	0	0	0	0	0	0	0	61	1	11	0	0	0	0	0	0	0	0	0	0	0	0	0	0	0	0	1	0	1	0	0	0	1	0	30
2005	30-09-1-001	12	91	60	0	60	57	60	0	8	3	0	0	0	0	0	0	0	0	0	0	57	3	14	0	0	0	0	0	0	0	0	0	0	0	0	0	0	0	0	0	0	1	0	0	0	0	0	30
2005	20-10-1-004	1	93	16	66	82	68	82	0	0	0	0	0	0	0	0	0	0	0	0	0	0	0	0	0	0	0	8	1	0	0	0	12	46	0	10	0	0	0	0	0	0	0	0	0	0	0	0	20
2005	20-10-1-004	2	68	50	0	50	41	50	0	0	0	0	0	0	0	0	0	0	0	0	0	0	0	0	0	0	0	4	0	0	0	0	6	43	0	32	0	0	0	0	0	0	0	0	0	0	0	0	20
2005	20-10-1-004	3	102	70	0	70	66	70	0	0	0	0	0	0	0	0	0	0	0	0	0	0	0	0	0	0	0	30	0	4	0	0	9	35	0	18	0	0	0	0	0	0	0	0	0	0	0	0	20
2005	20-10-1-004	4	98	13	57	70	65	70	0	0	0	0	0	0	0	0	0	0	0	0	0	0	0	0	0	0	0	12	0	1	0	0	4	57	0	32	0	0	0	0	0	0	0	0	0	0	0	0	20
2005	20-10-1-004	5	97	3	59	62	62	62	0	0	0	0	0	0	0	0	0	0	0	0	0	0	0	0	0	0	0	8	0	0	0	0	3	43	0	8	0	0	0	0	0	0	0	0	0	0	0	0	20
2005	20-10-1-004	6	72	2	38	40	41	41	0	0	0	0	0	0	0	0	0	0	0	0	0	0	0	0	0	0	0	7	0	5	0	0	7	33	0	8	0	0	0	0	0	0	0	0	0	0	0	0	20
2005	20-10-1-004	7	888	5	59	64	55	64	0	0	0	0	0	0	0	0	0	0	0	0	0	0	0	0	0	0	0	17	0	6	0	0	7	39	0	12	0	0	0	0	0	0	0	0	0	0	0	0	20
2005	20-10-1-004	8	61	14	27	41	30	41	0	0	0	0	0	0	0	0	0	0	0	0	0	0	0	0	0	0	0	4	0	0	0	0	4	27	0	0	0	0	0	0	0	0	0	0	0	0	0	0	20
2005	20-10-1-004	9	39	5	24	29	29	29	0	0	0	0	0	0	0	0	0	0	0	0	0	0	0	0	0	0	1	9	0	0	0	0	2	23	0	9	0	0	0	0	0	0	0	0	0	0	0	0	20
2005	20-10-1-004	10	47	2	33	35	29	35	0	0	0	0	0	0	0	0	0	0	0	0	0	0	0	0	0	0	2	4	0	0	0	0	4	21	0	27	0	0	0	0	0	0	0	0	0	0	0	0	20
2005	20-10-1-004	11	48	2	31	33	32	35	0	0	0	0	0	0	0	0	0	0	0	0	0	0	0	0	0	0	0	2	0	0	0	0	1	32	0	13	0	0	0	0	0	0	0	0	0	0	0	0	20
2005	20-10-1-004	12	42	2	40	42	34	42	0	0	0	0	0	0	0	0	0	0	0	0	0	0	0	0	0	0	2	6	0	0	0	0	8	31	0	16	0	0	0	0	0	0	0	0	0	0	0	0	20
2005	12-04-1-002	1	69	61	0	61	56	82	0	2	0	0	0	0	0	0	0	0	0	0	0	46	0	0	2	0	5	1	0	0	0	0	0	7	0	0	0	0	1	0	0	0	0	0	0	0	0	0	12
2005	12-04-1-002	2	62	57	0	57	55	53	0	2	0	0	0	0	0	0	0	0	0	0	0	38	0	0	0	0	0	10	0	0	1	0	0	6	0	0	0	0	0	0	0	0	0	0	0	0	0	0	12
2005	12-04-1-002	3	68	59	0	59	55	57	0	2	0	0	0	0	0	0	0	0	0	0	0	39	0	0	7	0	0	7	0	0	0	0	0	1	0	0	0	0	0	0	2	0	0	0	1	0	0	0	12
2005	12-04-1-002	4	72	64	0	64	51	64	0	1	0	0	0	0	0	0	0	0	0	0	0	36	0	0	4	0	0	4	0	0	0	0	0	1	0	0	0	0	0	0	2	0	0	0	0	0	0	0	12
2005	12-04-1-002	5	71	61	0	61	54	61	0	2	0	0	0	0	0	0	0	0	0	0	0	41	0	0	3	0	0	16	0	0	0	0	0	5	0	0	0	0	0	0	0	0	1	0	1	0	0	0	12
2005	12-04-1-002	6	72	57	0	57	54	57	0	9	0	0	0	0	0	0	0	0	0	0	0	46	0	0	5	0	2	6	0	0	0	0	0	1	0	0	0	0	0	0	0	0	0	0	1	0	0	0	12
2005	12-04-1-002	7	56	45	0	45	32	45	0	0	0	0	0	0	0	0	0	0	0	0	0	24	0	0	0	0	0	5	0	0	0	0	0	5	0	0	0	0	1	0	2	0	0	0	1	0	1	0	12
2005	12-04-1-002	8	73	64	0	64	64	64	0	2	0	0	0	0	0	0	0	0	0	0	0	42	0	0	1	0	0	7	0	0	4	0	0	10	0	0	0	0	0	0	3	0	0	0	1	0	3	0	12
2005	12-04-1-002	9	63	52	0	52	46	52	0	1	0	0	0	0	0	0	0	0	0	0	0	27	0	0	1	0	0	8	0	0	0	0	0	6	0	0	1	0	0	0	2	0	1	0	0	0	0	0	12
2005	12-04-1-002	10	79	71	0	71	53	71	0	3	0	0	0	0	0	0	0	0	0	0	0	39	0	0	2	0	0	12	0	0	0	0	0	6	0	0	5	0	0	0	1	0	1	0	0	0	0	0	12
2005	12-04-1-002	11	59	53	0	53	48	53	0	2	0	0	0	0	0	0	0	0	0	0	0	26	0	0	5	0	0	14	0	0	0	0	0	4	0	0	3	0	1	0	0	0	0	0	0	0	1	0	12
2005	12-04-1-002	12	51	41	0	41	41	41	0	1	0	0	0	0	0	0	0	0	0	0	0	24	0	0	14	0	0	2	0	0	0	0	0	0	0	0	0	0	0	0	0	0	0	0	0	0	0	0	12
2005	14-10-1-012	1	32	32	0	32	35	32	0	0	0	0	0	0	0	0	0	0	0	0	0	12	0	0	0	0	0	0	0	0	0	0	0	26	4	1	0	0	0	0	0	0	0	0	0	0	0	0	14
2005	14-10-1-012	2	440	306	0	306	306	306	0	33	0	0	0	0	0	0	0	0	0	0	0	238	54	9	0	0	0	0	0	15	0	0	0	4	4	4	0	0	1	0	1	0	5	0	0	0	0	0	14
2005	14-10-1-012	3	21	21	0	21	21	21	0	0	0	0	0	0	0	0	0	0	0	0	0	6	0	0	0	0	0	0	0	0	0	0	0	18	0	2	0	0	0	0	0	0	0	0	0	0	0	0	14
2005	14-10-1-012	4	31	31	0	31	31	31	0	0	0	0	0	0	0	0	0	0	0	0	0	6	0	0	0	0	0	0	0	0	0	0	4	23	3	0	0	0	0	0	0	0	0	0	0	0	0	0	14
2005	14-10-1-012	5	33	33	0	33	33	33	0	0	0	0	0	0	0	0	0	0	0	0	1	4	0	0	0	0	0	0	0	0	0	0	1	23	1	0	0	0	0	0	0	0	0	0	0	0	0	0	14
2005	14-10-1-012	6	59	59	0	59	53	59	0	0	0	0	0	0	0	0	0	0	0	0	0	3	0	0	0	0	0	0	0	0	0	0	0	49	2	17	0	0	0	0	0	0	0	0	0	0	0	0	14
2005	14-10-1-012	7	59	59	0	59	55	59	0	0	0	0	0	0	0	0	0	0	0	0	0	7	0	0	0	0	0	2	0	0	0	0	3	45	2	3	0	0	0	0	0	0	0	0	0	0	0	0	14
2005	14-10-1-012	8	4	4	0	4	10	4	0	0	0	0	0	0	0	0	0	0	0	0	0	3	0	0	0	0	0	0	0	0	0	0	0	7	0	0	0	0	0	0	0	0	0	0	0	0	0	0	14
2005	14-10-1-012	9	7	7	0	7	5	7	0	0	0	0	0	0	0	0	0	0	0	0	0	2	0	0	0	0	0	0	0	0	0	0	0	5	0	0	0	0	0	0	0	0	0	0	0	0	0	0	14
2005	14-10-1-012	10	15	15	0	15	9	15	0	0	0	0	0	0	0	0	0	0	0	0	0	3	0	0	0	0	0	0	0	0	0	0	1	7	0	2	0	0	0	0	0	0	0	0	0	0	0	0	14
2005	14-10-1-012	11	4	4	0	4	4	4	0	0	0	0	0	0	0	0	0	0	0	0	0	2	0	0	0	0	0	0	0	0	0	0	0	3	0	0	0	0	0	0	0	0	0	0	0	0	0	0	14
2005	14-10-1-012	12	20	20	0	20	17	20	0	0	0	0	0	0	0	0	0	0	0	0	0	6	0	0	0	0	0	0	0	0	0	0	0	11	0	0	0	0	0	0	0	0	0	0	0	0	0	0	14
2005	30-10-1-028	4	80	42	10	52	47	52	0	0	0	0	0	0	0	0	0	0	0	0	0	0	0	0	0	0	0	3	0	3	0	0	5	44	0	0	0	0	0	0	0	0	0	0	0	0	0	0	30
2005	30-10-1-028	5	82	38	7	45	40	45	0	0	0	4	0	0	0	0	0	0	0	0	0	0	0	0	0	0	0	11	0	0	0	0	5	31	0	4	0	0	0	0	0	0	0	0	0	0	0	0	30
2005	30-10-1-028	6	67	52	15	67	64	67	0	0	0	0	0	0	0	0	0	0	0	0	0	0	0	0	0	0	1	17	0	0	0	0	2	37	0	0	0	0	0	0	0	0	0	0	0	0	0	0	30
2005	30-10-1-028	8	69	54	15	69	59	69	0	0	0	0	0	0	0	0	0	0	0	0	0	0	0	0	0	0	1	6	0	0	0	0	9	50	0	2	0	0	0	0	0	0	0	0	0	0	0	0	30
2005	30-10-1-028	9	50	36	14	50	46	50	0	0	0	0	0	0	0	0	0	0	0	0	0	0	0	0	0	0	0	2	0	0	0	0	4	52	0	7	0	0	0	0	0	0	0	0	0	0	0	0	30
2005	21-11-1-002	1	112	62	0	62	62	62	0	6	10	0	0	5	0	3	1	0	0	0	0	75	9	15	0	5	0	0	1	3	0	0	0	1	0	0	0	0	0	0	0	0	0	0	0	0	0	0	21
2005	21-11-1-002	2	75	45	0	45	45	45	0	1	4	0	0	0	0	2	0	0	0	0	0	42	4	2	0	0	0	2	0	0	0	0	0	2	0	0	0	0	0	0	0	0	0	0	0	0	0	0	21
2005	21-11-1-002	3	126	71	0	71	71	72	0	10	4	0	0	0	0	1	1	0	0	0	0	69	4	36	0	0	0	0	4	0	0	0	0	1	0	0	0	0	1	0	1	0	1	0	0	0	0	0	21
2005	21-11-1-002	4	96	57	0	57	57	58	0	0	0	0	0	0	0	2	0	0	0	0	1	58	0	20	0	0	0	0	0	0	0	0	0	2	0	0	0	0	0	0	0	0	0	0	0	0	0	0	21
2005	21-11-1-002	5	111	83	0	83	83	83	0	6	7	0	0	0	0	0	1	0	0	0	0	86	2	28	0	0	0	0	1	0	0	0	0	0	0	0	0	0	0	0	1	0	0	0	0	0	0	0	21
2005	21-11-1-002	6	64	43	0	43	43	43	0	7	15	0	0	0	0	0	9	0	0	0	0	59	27	24	0	0	0	0	0	2	0	0	0	0	0	0	0	0	1	0	0	0	0	0	1	0	0	0	21
2005	21-11-1-002	7	74	54	0	54	54	54	0	9	0	0	0	0	0	3	0	0	0	0	0	62	0	21	0	0	0	0	0	0	0	0	0	1	0	0	0	0	0	0	0	0	0	0	0	0	0	0	21
2005	21-11-1-002	8	84	50	0	50	50	50	0	4	4	0	0	0	0	0	0	0	0	0	0	46	4	11	0	0	0	0	0	0	0	0	0	0	0	0	0	0	1	0	0	0	1	0	0	0	0	0	21
2005	05-10-1-014	5	70	62	2	64	60	62	0	4	5	0	0	0	0	0	0	0	0	0	1	54	9	38	0	9	0	3	0	0	0	0	0	2	0	0	0	0	0	0	0	0	0	0	0	0	0	0	5
2005	05-10-1-014	6	90	48	0	50	47	48	0	0	0	0	0	0	0	0	0	0	0	0	1	46	9	43	0	0	0	0	0	0	0	0	0	0	0	0	0	0	0	0	0	0	0	0	0	0	0	0	5
2005	05-10-1-014	7	53	37	0	40	37	37	0	8	0	3	0	0	0	1	0	0	0	0	0	29	2	42	0	0	0	1	0	0	0	0	0	12	1	6	0	0	0	0	0	0	0	0	0	0	0	0	5
2005	05-10-1-014	8	56	45	1	46	45	45	0	10	1	5	0	0	0	0	0	0	0	0	0	27	7	10	0	0	0	2	12	9	0	0	0	1	0	0	0	0	0	0	0	0	0	0	0	0	0	0	5
2005	05-10-1-014	9	41	41	0	41	41	41	0	14	0	0	0	0	0	0	0	0	0	0	0	56	1	41	0	0	0	7	4	0	0	0	0	1	0	0	0	0	0	0	0	0	0	0	0	0	0	0	5
2005	05-10-1-014	10	61	46	5	51	46	51	0	18	0	18	0	0	0	2	0	0	0	0	0	51	13	43	0	0	0	5	0	5	0	0	0	0	0	3	0	0	0	0	0	0	0	0	0	0	0	0	5
2005	05-10-1-014	11	61	49	5	54	49	49	0	3	0	0	0	0	0	1	0	0	0	0	0	51	4	13	0	9	0	6	1	8	0	0	0	1	5	0	0	0	0	0	0	0	0	0	0	0	0	0	5
2005	05-10-1-014	12	44	32	0	32	29	32	0	7	0	0	0	0	0	1	0	0	0	0	3	39	1	9	0	0	0	1	4	4	0	0	0	1	0	0	0	0	0	0	0	0	0	0	0	0	0	0	5
2005	26-10-1-040	1	75	45	22	67	69	67	8	67	13	30	0	0	0	9	0	2	0	0	0	110	9	72	0	0	0	7	2	0	0	0	0	2	0	0	0	0	0	0	0	0	0	0	0	0	0	0	26
2005	26-10-1-040	2	124	57	50	107	93	90	0	38	6	18	0	10	0	1	1	0	0	0	0	116	19	92	0	5	0	14	0	0	0	0	0	0	0	0	0	0	0	0	0	0	1	0	0	0	0	0	26
2005	26-10-1-040	3	133	56	35	91	96	91	5	24	10	28	0	10	0	3	0	0	0	0	2	148	28	93	0	0	0	4	0	4	0	0	0	1	1	0	0	0	0	0	0	0	0	0	0	0	0	0	26
2005	26-10-1-040	4	93	42	33	75	84	75	11	52	42	28	0	0	0	0	1	0	0	0	2	125	55	70	0	0	0	25	0	0	0	0	0	1	2	0	0	0	0	0	0	0	0	0	0	0	0	0	26
2005	26-10-1-040	5	102	48	43	91	89	83	11	36	4	12	0	0	0	4	0	0	0	0	2	111	7	43	0	0	1	5	5	4	0	0	0	1	1	0	0	0	0	0	0	0	0	0	0	0	0	0	26
2005	26-10-1-040	6	87	44	32	76	60	59	5	31	8	18	0	0	0	0	1	0	0	0	2	80	21	38	0	0	0	9	2	0	0	0	0	0	0	0	0	0	0	0	0	0	0	0	0	0	0	0	26
2005	26-10-1-040	7	94	48	29	77	77	77	3	35	22	18	0	0	0	1	0	0	0	0	0	95	22	32	0	0	0	6	2	0	0	0	0	1	0	0	0	0	0	0	0	0	1	0	0	0	0	0	26
2005	26-10-1-040	8	73	42	19	61	63	61	6	23	12	10	0	0	0	1	0	0	0	0	2	85	5	19	0	0	0	7	0	0	0	0	0	2	0	0	0	0	0	0	0	0	0	0	0	0	0	0	26
2005	02-04-1-003	3	66	44	0	44	44	44	0	3	0	0	0	0	0	1	0	0	0	0	0	38	0	29	0	0	0	11	0	0	0	0	0	10	0	0	0	0	0	0	0	0	0	0	0	0	0	0	2
2005	02-04-1-003	4	131	80	0	80	80	80	0	11	0	0	0	0	0	2	0	0	0	0	0	52	0	49	0	0	0	20	0	0	0	0	0	19	0	0	0	0	0	0	0	0	0	0	0	0	0	0	2
2005	02-04-1-003	5	79	44	0	44	44	44	0	9	0	0	0	0	0	3	4	0	0	0	0	46	4	37	0	0	0	6	0	0	0	0	0	7	0	0	0	0	0	0	0	0	1	0	0	0	0	0	2
2005	02-04-1-003	6	99	64	1	65	64	65	0	2	0	0	0	0	0	3	15	0	0	0	0	57	20	49	0	0	0	2	15	0	0	0	0	8	0	0	0	0	1	0	0	0	0	0	0	0	0	0	2
2005	02-04-1-003	9	89	53	0	53	53	53	0	1	0	0	0	0	0	8	0	0	0	0	0	45	0	35	0	0	0	10	0	0	0	0	0	9	0	0	0	0	0	0	0	0	0	0	0	0	0	0	2
2005	02-04-1-003	10	72	49	3	52	51	52	0	0	0	0	0	0	0	5	3	0	0	0	0	48	3	42	0	0	0	0	0	0	0	0	0	6	0	0	0	0	0	0	1	0	0	0	0	0	0	0	2
2005	02-04-1-003	11	69	40	6	46	46	46	0	3	0	0	0	0	0	10	0	0	0	0	0	45	0	38	0	0	0	6	0	0	0	0	0	4	0	0	0	0	0	0	0	0	1	0	0	0	0	0	2
2005	02-04-1-003	12	37	29	0	29	29	29	0	3	0	0	0	0	0	0	12	0	0	0	0	26	12	19	0	0	0	0	0	0	0	0	0	15	0	0	0	0	0	0	0	0	0	0	0	0	0	0	2
2005	09-08-1-002	1	80	51	3	54	51	55	0	1	0	2	0	0	0	0	0	0	0	0	0	73	1	41	0	30	0	0	0	2	0	0	0	0	0	0	0	0	1	0	0	0	0	0	0	0	0	0	9
2005	09-08-1-002	2	74	52	1	53	51	54	0	1	5	0	0	0	0	0	0	0	0	0	0	67	11	28	0	13	0	15	4	1	0	0	0	0	0	0	0	0	0	0	1	0	1	0	0	0	0	0	9
2005	09-08-1-002	3	56	30	6	36	32	38	0	2	6	6	0	35	0	0	0	0	0	0	0	69	8	58	0	55	0	5	6	0	11	7	0	0	0	0	0	0	0	0	0	0	0	0	0	0	0	0	9
2005	09-08-1-002	4	70	48	0	48	48	49	0	7	0	1	0	0	0	0	0	0	0	0	0	73	1	9	0	18	0	7	3	0	0	0	0	0	0	0	0	0	1	0	0	0	0	0	0	0	0	0	9
2005	09-08-1-002	5	94	59	2	61	59	61	0	4	0	0	0	0	0	0	0	0	0	0	0	53	2	30	0	23	0	1	0	0	0	0	0	2	0	0	0	0	0	0	1	0	0	0	0	0	2	0	9
2005	09-08-1-002	6	84	58	3	61	57	65	0	13	3	0	0	0	0	0	0	0	0	0	0	102	8	25	0	15	0	3	0	0	0	0	0	0	0	0	0	0	1	0	2	0	0	0	0	0	0	0	9
2005	09-08-1-002	7	49	22	3	25	25	25	0	2	0	0	0	0	0	0	0	0	0	0	0	23	0	2	0	4	0	2	0	0	0	0	0	0	0	0	0	0	0	0	0	0	0	0	0	0	0	0	9
2005	09-08-1-002	8	83	43	4	47	43	48	0	3	2	0	0	0	0	0	0	0	0	0	0	35	4	4	0	0	0	6	7	0	0	0	0	0	0	0	0	0	0	0	1	0	0	0	0	0	0	0	9
2005	09-08-1-002	9	51	26	2	28	27	28	0	2	16	0	0	0	0	0	0	0	0	0	0	49	28	22	0	16	0	6	0	0	0	0	0	0	0	0	0	0	0	0	0	0	1	0	0	0	0	0	9
2005	09-08-1-002	10	88	51	0	51	44	53	0	0	9	3	0	0	0	0	0	0	0	0	0	54	14	22	0	15	0	1	0	0	0	0	0	0	0	0	0	0	0	0	0	0	0	0	0	0	0	0	9
2005	09-08-1-002	11	67	33	0	33	30	33	0	0	6	0	10	0	0	0	0	0	0	0	0	51	19	10	1	19	0	1	1	0	0	0	0	0	0	0	0	0	0	0	0	0	0	0	0	0	0	0	9
2005	09-08-1-002	12	111	64	0	64	63	64	0	3	16	0	0	0	0	0	0	0	0	0	0	57	36	21	2	17	0	1	0	0	0	0	0	0	0	0	0	0	0	0	1	0	0	0	0	0	0	0	9
2005	19-10-1-022	5	57	43	0	43	45	43	0	0	0	0	0	0	2	12	12	0	0	0	0	43	10	2	0	0	0	0	0	0	0	0	3	11	0	0	0	0	0	0	0	0	0	0	0	0	0	0	19
2005	19-10-1-022	6	66	54	0	54	57	54	0	0	0	0	0	0	0	11	15	21	0	0	0	32	15	18	0	0	0	0	0	0	0	0	2	24	0	0	0	0	0	0	0	0	0	0	0	0	0	0	19
2005	19-10-1-022	7	56	42	0	42	35	42	0	0	0	0	0	0	0	5	4	0	0	0	0	33	4	1	0	0	0	0	0	0	0	0	0	19	0	0	0	0	0	0	0	0	0	0	0	0	0	0	19
2005	19-10-1-022	8	49	39	0	39	38	39	0	0	0	0	0	0	0	7	11	0	0	0	0	33	11	0	0	0	0	0	0	0	0	0	2	18	0	0	0	0	0	0	0	0	0	0	0	0	0	0	19
2005	19-10-1-022	9	79	73	0	73	77	73	0	0	0	0	0	0	0	17	44	21	0	12	0	55	44	18	0	12	0	0	0	0	0	0	0	25	0	0	0	0	0	0	0	0	0	0	0	0	0	0	19
2005	19-10-1-022	10	68	68	0	68	59	68	0	0	0	0	0	0	0	8	35	9	0	0	0	48	35	12	0	0	0	0	0	0	0	0	4	23	0	0	0	0	0	0	0	0	0	0	0	0	0	0	19
2005	19-10-1-022	11	97	72	0	72	70	72	0	0	0	0	0	0	0	5	20	38	0	0	0	42	20	32	0	0	0	0	0	0	0	0	1	36	0	0	0	0	0	0	0	0	0	0	0	0	0	0	19
2005	19-10-1-022	12	65	49	0	49	55	49	0	0	0	0	0	0	0	10	6	17	0	0	0	46	6	21	0	0	0	0	0	0	0	0	0	22	0	0	0	0	0	0	0	0	0	0	0	0	0	0	19
2005	25-04-1-003	1	128	105	0	105	65	105	0	2	0	0	0	0	0	0	0	4	0	0	0	76	0	2	0	0	14	6	0	0	0	0	0	0	0	0	0	0	0	0	0	0	0	0	0	0	0	0	25
2005	25-04-1-003	2	108	93	0	93	47	93	0	2	0	0	0	0	0	0	0	0	0	0	0	82	14	2	0	0	0	0	0	0	0	0	0	1	0	4	0	0	0	0	0	0	2	0	0	0	0	0	25
2005	25-04-1-003	3	85	69	0	69	30	69	0	1	0	4	0	0	0	0	0	4	0	0	0	61	4	8	0	0	13	0	0	0	0	0	1	1	0	0	0	0	0	0	0	0	0	0	0	0	0	0	25
2005	25-04-1-003	4	125	103	0	103	50	103	0	3	0	5	0	0	0	0	0	20	0	0	0	66	0	21	0	0	27	4	0	0	0	0	1	1	0	0	0	0	0	0	1	0	0	0	0	0	0	0	25
2005	25-04-1-003	5	75	61	0	61	17	61	0	2	0	0	0	0	0	0	0	6	0	0	0	32	0	1	0	0	11	0	0	0	0	0	0	4	0	0	0	0	0	0	0	0	0	0	0	0	0	0	25
2005	25-04-1-003	6	86	65	0	65	65	65	0	9	0	5	0	0	0	0	0	0	0	0	0	49	0	5	0	0	7	0	0	0	0	0	2	0	0	0	0	0	0	0	1	0	1	0	0	0	0	0	25
2005	25-04-1-003	7	85	68	0	68	68	68	0	0	0	8	0	0	0	0	0	0	0	0	10	0	0	0	0	0	0	1	0	0	0	0	0	0	0	0	0	0	0	0	0	0	0	0	0	0	0	0	25
2005	25-04-1-003	11	81	66	0	66	66	66	0	1	0	4	0	0	0	0	0	3	0	0	10	0	0	0	0	0	0	5	0	0	0	0	0	0	0	0	0	0	0	0	0	0	0	0	0	0	0	0	25
2005	25-04-1-003	12	104	86	0	86	86	86	0	4	0	7	0	0	0	0	0	0	0	0	16	0	0	0	0	0	0	1	0	0	0	0	0	0	0	0	0	0	2	0	0	0	0	0	0	0	0	0	25
2005	20-02-1-002	1	86	76	0	76	24	76	0	0	0	0	0	0	0	0	0	0	0	0	29	24	0	5	0	0	0	0	0	0	0	0	0	0	0	0	0	0	0	0	2	0	2	0	0	0	0	0	20
2005	20-02-1-002	2	60	48	0	48	27	48	0	0	0	0	0	0	0	0	0	0	0	0	18	25	0	6	0	0	0	0	0	0	0	0	0	0	0	0	0	0	0	0	0	0	0	0	0	0	0	0	20
2005	20-02-1-002	3	74	61	0	61	19	61	0	0	0	0	0	0	0	0	0	0	0	0	24	19	0	9	0	0	0	0	0	0	0	0	0	0	0	0	0	0	0	0	0	0	3	0	2	0	2	0	20
2005	20-02-1-002	4	63	47	0	47	13	47	0	0	0	0	0	0	0	0	0	0	0	0	35	13	0	4	0	0	0	0	0	0	0	0	0	0	0	0	0	0	1	0	3	0	1	0	0	0	0	0	20
2005	20-02-1-002	5	96	70	0	70	10	70	0	0	0	0	0	0	0	0	0	0	0	0	44	9	0	15	0	0	0	0	0	0	0	0	0	0	0	0	0	0	1	0	0	0	0	0	2	0	0	0	20
2005	20-02-1-002	6	73	58	0	58	12	58	0	0	0	0	0	0	0	0	0	0	0	0	30	10	0	0	0	0	0	0	0	0	0	0	0	0	0	0	0	0	0	0	0	0	0	0	0	0	2	0	20
2005	20-02-1-002	9	76	65	0	65	49	65	0	0	0	0	0	0	0	0	0	0	0	0	0	51	0	5	0	0	0	0	0	0	0	0	0	0	0	0	0	0	1	0	0	0	0	0	1	0	1	0	20
2005	20-02-1-002	10	51	41	0	41	34	41	0	0	0	0	0	0	0	0	0	0	0	0	5	34	0	9	0	0	0	0	0	0	0	0	0	0	0	0	0	0	0	0	0	0	0	0	1	0	1	0	20
2005	20-02-1-002	11	80	58	0	58	43	58	0	0	0	0	0	0	0	0	0	0	0	0	5	43	0	9	0	0	0	0	0	0	0	0	0	0	0	0	0	0	0	0	0	0	0	0	0	0	0	0	20
2005	20-02-1-002	12	66	55	0	55	50	55	0	0	0	0	0	0	0	0	0	0	0	0	8	50	0	5	0	0	0	0	0	0	0	0	0	0	0	0	0	0	0	0	0	0	0	0	2	0	2	0	20
2005	21-10-1-004	1	55	35	0	35	35	37	0	0	0	0	0	0	0	0	0	0	0	0	0	22	0	2	0	0	0	0	0	0	0	0	7	28	0	1	0	0	0	0	0	0	0	0	0	0	0	0	21
2005	21-10-1-004	2	59	38	0	38	34	40	0	0	0	0	0	0	0	0	0	0	0	0	1	9	0	3	0	0	0	0	0	0	0	0	6	23	4	8	0	0	0	0	0	0	0	0	0	0	0	0	21
2005	21-10-1-004	3	112	63	0	63	60	69	0	0	0	0	0	0	0	0	0	0	0	0	3	10	0	4	0	0	0	0	0	0	0	0	2	48	1	6	0	0	0	0	0	0	0	0	0	0	0	0	21
2005	21-10-1-004	4	117	80	0	80	78	83	0	0	0	0	0	0	0	0	0	0	0	0	0	32	0	6	0	0	0	1	0	0	0	0	0	33	0	18	0	0	0	0	0	0	0	0	0	0	0	0	21
2005	21-10-1-004	5	116	74	0	74	72	79	0	0	0	0	0	0	0	0	0	0	0	0	1	34	0	10	0	0	0	0	1	0	0	0	5	45	0	15	0	0	0	0	0	0	0	0	0	0	0	0	21
2005	21-10-1-004	6	83	53	0	53	50	57	0	0	0	0	0	0	0	0	0	0	0	0	0	27	0	6	0	0	0	0	0	0	0	0	5	30	0	16	0	0	0	0	0	0	0	0	0	0	0	0	21
2005	21-10-1-004	7	122	68	0	68	66	73	0	0	0	0	0	0	0	0	0	0	0	0	0	30	0	1	0	0	0	2	0	0	0	0	6	28	0	4	0	0	0	0	0	0	0	0	0	0	0	0	21
2005	21-10-1-004	8	127	69	0	69	69	74	0	0	0	0	0	0	0	0	0	0	0	0	0	44	0	12	0	0	0	0	0	0	0	0	5	23	0	12	0	0	0	0	0	0	0	0	0	0	0	0	21
2005	21-10-1-004	9	53	39	0	39	39	45	0	0	0	0	0	0	0	0	0	0	0	0	0	18	0	2	0	0	0	0	0	0	0	0	3	15	0	0	0	0	0	0	0	0	0	0	0	0	0	0	21
2005	21-10-1-004	10	73	43	0	43	43	45	0	0	0	0	0	0	0	0	0	0	0	0	0	31	0	14	0	0	0	0	0	0	0	0	5	19	0	9	0	0	0	0	0	0	0	0	0	0	0	0	21
2005	21-10-1-004	11	62	34	0	34	34	35	0	0	0	0	0	0	0	0	0	0	0	0	0	13	0	3	0	0	0	0	0	0	0	0	0	18	0	0	0	0	0	0	0	0	0	0	0	0	0	0	21
2005	21-10-1-004	12	105	51	0	51	46	60	0	0	0	0	0	0	0	0	0	0	0	0	3	27	0	1	0	0	0	0	0	0	0	0	6	21	0	3	0	0	1	0	0	0	0	0	0	0	0	0	21
2005	08-10-1-014	1	122	71	0	71	70	71	0	8	0	4	0	0	0	0	1	0	0	0	0	65	1	31	1	0	0	8	0	4	0	0	0	0	0	0	0	0	0	0	1	1	0	0	0	0	0	0	8
2005	08-10-1-014	2	154	88	0	88	86	88	0	11	1	0	0	0	0	1	8	0	0	0	3	63	8	28	0	0	0	18	0	1	0	0	0	3	0	0	0	0	0	0	0	0	0	0	0	0	0	0	8
2005	08-10-1-014	3	109	53	0	53	52	53	0	7	0	0	0	0	0	3	1	0	0	0	0	62	1	12	0	0	0	6	0	2	0	0	0	6	0	0	0	0	0	0	0	0	1	1	0	0	0	0	8
2005	08-10-1-014	4	221	106	0	106	105	106	0	9	0	15	0	0	0	1	14	0	0	0	0	79	14	71	0	0	0	21	0	1	0	0	0	2	0	0	0	0	0	0	0	0	0	0	0	0	0	0	8
2005	08-10-1-014	5	116	81	0	81	84	81	4	6	0	11	0	0	0	2	0	6	0	0	0	92	0	46	1	0	0	7	0	1	0	0	0	1	0	3	0	0	0	0	0	0	0	0	0	0	0	0	8
2005	08-10-1-014	6	191	99	0	99	94	99	0	6	0	6	0	0	0	4	8	0	0	0	2	92	8	38	0	0	0	6	0	0	0	0	0	2	0	0	0	0	1	1	0	0	1	1	0	0	0	0	8
2005	08-10-1-014	7	136	72	0	72	73	72	0	6	0	0	0	0	0	3	0	0	0	0	0	84	0	19	4	0	0	4	0	0	0	0	0	3	0	0	0	0	0	0	0	0	0	0	0	0	0	0	8
2005	08-10-1-014	8	158	88	0	88	88	88	0	3	0	0	0	0	0	2	2	0	0	0	0	82	1	10	0	0	0	4	0	0	0	0	0	1	0	0	0	0	0	0	0	0	0	0	0	0	0	0	8
2005	08-10-1-014	9	207	98	0	98	98	98	0	27	0	0	0	0	0	4	30	0	0	0	0	110	29	27	0	0	0	18	0	0	0	0	0	1	0	0	0	0	0	0	0	0	0	0	0	0	0	0	8
2005	08-10-1-014	10	213	111	0	111	111	111	0	20	0	0	0	0	0	4	16	0	0	3	0	115	16	27	0	3	0	17	0	0	0	0	0	3	0	0	0	0	0	0	0	0	0	0	0	0	0	0	8
2005	08-10-1-014	11	127	66	0	66	63	66	3	17	0	0	0	0	0	5	4	0	0	0	0	76	4	1	0	0	1	11	0	10	0	0	0	6	0	0	0	0	0	0	2	0	0	0	0	0	0	0	8
2005	08-10-1-014	12	119	64	0	64	67	64	2	13	16	10	0	20	0	1	0	0	0	0	0	67	0	23	0	20	0	14	7	8	0	0	0	1	0	0	0	0	0	0	0	0	0	0	0	0	0	0	8
2005	20-02-1-009	1	103	48	0	48	44	48	1	0	0	0	0	0	0	1	0	3	0	0	5	50	0	0	0	0	0	4	0	0	0	0	0	2	0	0	0	0	0	0	0	0	1	0	0	0	0	0	20
2005	20-02-1-009	2	104	51	0	51	49	51	0	0	0	0	0	0	0	4	0	0	0	0	1	41	0	5	0	0	0	6	0	0	0	0	0	1	0	0	0	0	0	0	0	0	1	0	0	0	0	0	20
2005	20-02-1-009	4	105	38	0	38	36	38	0	2	1	0	0	0	0	1	0	3	0	0	4	41	1	1	0	0	0	1	0	0	0	0	1	0	0	0	0	0	0	0	0	0	0	0	0	0	0	0	20
2005	20-02-1-009	5	132	73	0	73	69	73	0	0	0	0	0	0	0	1	0	2	0	0	0	49	0	2	0	0	0	8	0	0	0	0	0	1	0	0	0	0	0	0	0	0	0	0	0	0	0	0	20
2005	20-02-1-009	6	95	44	3	47	47	47	0	1	0	0	0	0	0	3	0	0	0	0	1	37	0	0	0	0	0	2	0	0	0	0	0	2	0	0	0	0	0	0	0	0	0	0	0	0	0	0	20
2005	20-02-1-009	7	105	45	0	45	40	45	1	0	0	0	0	0	0	1	0	6	0	0	0	36	0	8	0	0	1	8	0	0	0	0	0	1	0	0	0	0	1	0	0	0	1	0	1	0	0	0	20
2005	20-02-1-009	8	139	70	0	70	62	70	1	0	0	0	0	0	1	1	0	6	0	0	0	54	0	6	0	0	0	8	0	0	0	0	0	2	0	0	0	0	0	0	0	0	3	0	1	0	0	0	20
2005	20-02-1-009	9	160	88	0	88	84	88	4	1	0	0	0	0	0	1	0	13	0	0	0	76	0	14	0	0	7	8	0	0	0	0	0	0	0	0	0	0	0	0	0	0	1	0	0	0	0	0	20
2005	20-10-1-001	1	91	66	0	66	60	66	0	0	0	0	0	0	0	0	0	0	0	0	0	0	0	0	0	0	1	21	40	0	0	0	16	70	110	60	0	0	0	0	0	0	0	0	0	0	0	0	20
2005	20-10-1-001	2	124	124	0	124	110	124	0	0	140	0	0	0	0	0	0	0	0	0	0	0	0	0	0	0	5	20	100	8	0	0	8	79	40	9	0	0	0	0	0	0	0	0	0	0	0	0	20
2005	20-10-1-001	3	88	68	0	68	60	68	0	0	0	0	0	0	0	0	0	0	0	0	1	21	52	8	0	0	9	50	50	36	0	0	0	0	0	0	0	0	0	0	0	0	0	0	0	0	0	0	20
2005	20-10-1-001	5	114	85	0	85	81	85	0	0	0	0	0	0	0	0	0	0	0	0	0	0	0	0	0	0	0	21	56	1	0	0	4	83	0	16	0	0	0	0	0	0	0	0	0	0	0	0	20
2005	20-10-1-001	6	114	80	0	80	74	80	0	0	0	0	0	0	0	0	0	0	0	0	0	0	0	0	0	0	2	22	20	1	0	0	7	62	50	26	0	0	0	0	0	0	0	0	0	0	0	0	20
2005	20-10-1-001	7	74	63	0	63	54	63	0	0	0	0	0	0	0	0	0	0	0	0	0	0	0	0	0	0	0	14	0	0	0	0	9	39	34	26	0	0	0	0	0	0	0	0	0	0	0	0	20
2005	20-10-1-001	8	113	98	0	98	84	98	0	0	0	7	0	0	0	0	0	0	0	0	0	0	0	0	0	0	0	22	20	0	0	0	11	60	114	48	0	0	0	0	0	0	0	0	0	0	0	0	20
2005	20-10-1-001	9	98	80	0	80	74	80	0	0	170	0	0	0	0	0	0	0	0	0	0	0	0	0	0	0	0	22	70	24	0	0	6	53	105	41	0	0	0	0	1	1	2	2	0	0	0	0	20
2005	20-10-1-001	10	78	62	0	62	59	62	0	0	50	0	0	0	0	0	0	0	0	0	0	0	0	0	0	0	1	7	20	0	0	0	0	53	30	26	0	0	0	0	0	0	0	0	0	0	0	0	20
2005	20-10-1-001	11	60	50	0	50	49	50	0	0	50	0	0	0	0	0	0	0	0	0	0	0	0	0	0	0	0	12	10	0	0	0	3	43	41	31	0	0	0	0	0	0	0	0	0	0	0	0	20
2005	20-10-1-001	12	79	74	0	74	71	74	0	0	0	0	0	0	0	0	0	0	0	0	0	0	0	0	0	0	1	3	10	4	0	0	1	67	2	9	0	0	0	0	0	0	0	0	0	0	0	0	20
2005	16-10-1-028	2	78	38	40	78	78	78	0	0	0	0	0	0	0	0	0	0	0	0	0	0	0	0	0	0	0	3	0	0	0	0	0	79	42	26	0	0	0	0	0	0	0	0	0	0	0	0	16
2005	16-10-1-028	3	55	23	31	54	54	55	0	0	0	0	0	0	0	0	0	0	0	0	0	0	0	0	0	0	0	0	0	0	0	0	0	50	47	19	0	0	0	0	0	0	0	0	0	0	0	0	16
2005	16-10-1-028	4	72	33	39	72	72	72	0	0	0	0	0	0	0	0	0	0	0	0	0	0	0	0	0	0	0	0	0	0	0	0	0	74	41	8	0	0	0	0	0	0	0	0	0	0	0	0	16
2005	16-10-1-028	5	64	38	26	64	64	64	0	0	0	0	0	0	0	0	0	0	0	0	0	0	0	0	0	0	0	0	0	0	0	0	0	84	4	32	0	0	0	0	0	0	0	0	0	0	0	0	16
2005	16-10-1-028	6	88	45	43	88	88	88	0	0	0	0	0	0	0	0	0	0	0	0	0	0	0	0	0	0	0	1	0	0	0	0	0	76	45	48	0	0	0	0	0	0	0	0	0	0	0	0	16
2005	16-10-1-028	7	33	17	16	33	33	32	0	0	0	0	0	0	0	3	0	0	0	0	0	0	0	0	0	0	0	1	0	0	0	0	0	41	6	13	0	0	0	0	0	0	0	0	0	0	0	0	16
2005	16-10-1-028	8	61	24	37	61	55	55	0	0	0	0	0	0	0	0	0	0	0	0	0	0	0	0	0	0	0	0	0	0	0	0	0	50	29	29	0	0	0	0	0	0	0	0	0	0	0	0	16
2005	16-10-1-028	9	44	13	31	44	40	44	0	0	0	0	0	0	0	0	0	0	0	0	0	0	0	0	0	0	0	0	0	0	0	0	0	40	4	4	0	0	0	0	0	0	0	0	0	0	0	0	16
2005	12-05-1-001	4	97	71	0	71	69	71	183	11	0	0	0	0	0	0	0	0	0	0	1	64	2	3	0	0	0	194	43	69	122	0	0	4	2	4	0	0	1	0	1	0	1	0	0	0	0	0	12
2005	12-05-1-001	5	88	62	0	62	59	62	207	16	0	0	0	0	0	0	0	0	0	0	0	58	0	4	0	0	0	216	74	120	86	0	0	0	0	0	0	0	1	0	1	0	0	0	8	0	1	0	12
2005	12-05-1-001	6	90	68	0	68	62	68	221	24	3	0	0	0	0	0	0	0	0	0	2	66	9	63	0	0	0	216	56	59	151	0	0	0	0	0	0	0	0	0	1	0	2	0	7	0	0	0	12
2005	12-05-1-001	7	85	62	0	62	59	62	225	12	2	0	0	0	0	0	0	0	0	0	1	51	3	16	0	0	0	233	40	82	148	0	0	0	0	0	0	0	1	0	0	0	0	0	1	0	0	0	12
2005	12-05-1-001	8	90	57	0	57	56	57	217	20	7	0	0	0	0	0	0	0	0	0	0	72	14	25	0	0	0	123	75	102	105	0	0	0	0	0	0	0	1	0	1	0	0	0	2	0	1	0	12
2005	12-05-1-001	9	112	71	0	71	69	71	264	20	10	0	0	0	0	0	0	0	0	0	0	69	13	0	0	0	0	260	85	100	158	0	0	0	0	0	0	0	1	0	0	0	1	0	5	0	2	0	12
2005	12-05-1-001	10	92	49	0	49	47	49	146	32	4	0	0	0	0	0	0	0	0	0	0	71	6	15	0	0	0	140	57	41	105	0	0	0	1	0	0	0	3	0	0	0	1	0	3	0	0	0	12
2005	12-05-1-001	11	121	77	0	77	75	77	187	22	0	0	0	0	0	0	0	0	0	0	1	83	0	13	0	0	0	205	67	68	127	0	0	0	0	0	0	0	1	0	1	0	1	0	0	0	0	0	12
2005	26-02-1-012	1	117	72	0	72	17	72	0	0	0	0	0	0	0	0	0	0	0	0	8	8	0	0	0	0	37	4	0	0	0	0	9	5	0	0	0	0	0	0	0	0	1	0	0	0	0	0	26
2005	26-02-1-012	2	125	76	0	76	38	76	0	0	0	0	0	0	0	0	0	0	0	0	0	16	0	0	0	0	27	29	0	0	0	0	1	2	0	0	0	0	0	0	1	0	0	0	0	0	0	0	26
2005	26-02-1-012	3	146	102	0	102	28	102	0	0	0	0	0	0	0	0	0	0	0	0	1	24	0	0	0	0	42	9	0	0	0	0	7	4	0	0	0	0	0	0	0	0	3	0	0	0	0	0	26
2005	26-02-1-012	4	145	78	0	78	42	78	0	0	0	0	0	0	0	0	0	0	0	0	3	6	0	0	0	0	25	24	0	0	0	0	3	4	0	0	0	0	2	0	0	0	3	0	0	0	0	0	26
2005	26-02-1-012	5	117	77	0	77	34	77	0	0	0	0	0	0	0	0	0	0	0	0	1	10	0	0	0	0	30	18	0	0	0	0	1	5	0	0	0	0	0	0	0	0	2	0	0	0	0	0	26
2005	26-02-1-012	6	90	56	0	56	6	56	0	0	0	0	0	0	0	0	0	0	0	0	5	7	0	0	0	0	33	5	0	0	0	0	2	2	0	0	0	0	0	0	0	0	1	0	0	0	0	0	26
2005	26-02-1-012	7	78	50	2	52	18	53	0	0	0	0	0	0	0	0	0	0	0	0	0	13	0	0	0	0	28	3	0	0	0	0	4	1	0	0	0	0	0	0	0	0	0	0	0	0	0	0	26
2005	26-02-1-012	8	93	57	0	57	2	59	0	0	0	0	0	0	0	0	0	0	0	0	8	3	0	0	0	0	27	1	0	0	0	0	14	0	0	0	0	0	0	0	0	0	0	0	0	0	0	0	26
2005	26-10-1-002	5	61	44	0	44	44	44	0	12	0	0	0	0	0	6	1	0	0	0	0	57	1	1	0	0	0	4	0	0	0	0	0	5	0	0	0	0	0	0	0	0	0	0	0	0	0	0	26
2005	26-10-1-002	6	53	40	2	42	42	42	0	11	12	2	0	0	0	0	0	1	0	0	0	33	12	0	0	0	0	10	0	0	0	0	0	3	0	0	0	0	0	0	0	0	0	0	0	0	0	0	26
2005	26-10-1-002	7	58	46	3	49	49	49	0	5	0	0	0	0	0	6	0	0	0	0	0	48	0	0	0	0	0	4	0	0	0	0	0	5	0	0	0	0	0	0	0	0	0	0	0	0	0	0	26
2005	26-10-1-002	8	66	62	0	62	62	58	0	12	2	0	0	0	0	3	0	2	0	0	0	43	5	1	0	0	0	4	1	0	0	0	0	6	0	0	0	0	0	0	0	0	0	0	0	0	0	0	26
2005	26-10-1-002	9	52	44	0	44	46	44	2	8	0	5	0	6	0	2	0	2	0	0	0	61	0	11	0	0	0	11	0	0	0	0	0	3	0	0	0	0	0	0	0	0	0	0	0	0	0	0	26
2005	26-10-1-002	10	60	47	0	47	45	45	0	14	0	5	0	0	0	3	0	0	0	0	0	53	2	0	0	0	0	9	0	0	0	0	0	2	0	0	0	0	0	0	0	0	0	0	0	0	0	0	26
2005	26-10-1-002	11	70	51	1	52	49	51	0	8	0	0	0	0	0	3	0	0	0	0	0	53	1	2	0	0	0	6	0	0	0	0	0	8	0	0	0	0	0	0	0	0	2	0	0	0	0	0	26
2005	26-10-1-002	12	56	45	0	45	45	45	0	7	0	0	0	0	0	6	0	0	0	0	0	49	0	0	0	0	0	4	0	0	0	0	0	6	0	0	0	0	0	0	0	0	0	0	0	0	0	0	26
2005	11-10-1-015	10	127	110	0	110	110	110	0	15	0	0	0	0	0	1	0	0	0	0	0	49	2	81	0	2	0	8	1	16	10	18	0	58	9	4	0	13	0	0	0	0	1	0	0	0	0	0	11
2005	11-10-1-015	11	118	94	0	94	95	95	0	10	0	3	0	0	0	4	0	0	0	0	0	46	2	41	0	15	0	5	0	22	45	0	0	61	0	8	0	8	0	0	0	0	0	0	0	0	0	0	11
2005	13-10-1-004	3	78	70	0	70	67	70	0	38	4	0	0	0	0	3	0	0	0	0	0	59	4	14	0	0	0	14	0	0	0	0	0	46	0	26	0	0	0	0	1	0	0	0	0	0	2	0	13
2005	13-10-1-004	4	67	58	0	58	56	58	0	30	7	0	0	0	0	2	0	0	0	0	0	18	0	3	0	0	0	7	0	0	0	0	0	57	7	18	0	0	0	0	0	0	1	0	0	0	1	0	13
2005	13-10-1-004	5	103	85	0	85	84	85	0	21	38	0	0	15	0	9	0	6	0	0	0	59	0	5	0	0	0	11	1	0	0	0	0	61	46	51	0	20	0	0	0	0	0	0	0	0	1	0	13
2005	13-10-1-004	6	121	89	0	89	86	89	1	16	22	0	0	0	0	0	0	0	0	0	3	57	21	15	0	0	0	3	0	0	0	0	0	40	0	25	0	0	0	0	0	0	0	0	0	0	0	0	13
2005	13-10-1-004	7	76	63	0	63	61	63	0	23	15	0	0	0	0	6	0	0	0	0	0	41	15	9	0	0	0	12	0	0	0	0	0	25	0	13	0	0	0	0	0	0	0	0	0	0	0	0	13
2005	13-10-1-004	8	84	69	0	69	68	69	0	25	0	0	0	0	0	2	0	0	0	0	0	70	0	23	0	0	0	9	0	0	0	0	0	22	0	0	0	0	0	0	0	0	0	0	1	0	0	0	13
2005	13-10-1-004	9	97	78	0	78	77	78	0	40	4	2	0	0	0	4	0	2	0	0	0	62	4	14	0	0	0	0	0	0	0	0	0	57	0	17	0	0	0	0	0	0	1	0	0	0	0	0	13
2005	13-10-1-004	10	98	85	0	85	82	85	0	16	19	0	0	0	0	3	0	0	0	0	1	43	18	8	0	0	0	9	0	0	0	0	0	57	0	30	0	0	0	0	0	0	1	0	0	0	0	0	13
2005	24-10-1-009	1	64	54	0	54	54	54	0	14	0	0	0	0	0	7	2	0	0	0	0	68	6	29	0	0	0	4	7	28	0	0	3	5	0	15	0	0	0	0	0	0	0	0	0	0	0	0	24
2005	24-10-1-009	2	57	49	0	49	49	50	0	5	0	0	0	30	0	4	8	0	0	40	0	52	5	14	0	70	0	6	8	0	0	0	0	8	0	0	0	0	0	0	0	0	0	0	0	0	0	0	24
2005	24-10-1-009	3	60	44	0	44	43	44	0	7	9	0	0	0	0	1	8	0	0	0	0	51	11	32	0	0	0	6	7	0	0	0	0	0	0	23	0	0	0	0	0	0	0	0	0	0	0	0	24
2005	24-10-1-009	4	87	72	0	72	71	72	0	9	0	0	0	0	0	7	0	10	0	0	0	68	19	75	0	0	0	7	8	0	0	0	0	9	0	0	0	0	0	0	1	0	0	0	0	0	0	0	24
2005	24-10-1-009	5	100	93	0	93	91	93	0	3	15	0	0	0	0	9	3	0	0	0	0	89	31	52	0	0	0	7	4	1	0	0	0	10	0	6	0	0	0	0	0	0	0	0	0	0	0	0	24
2005	24-10-1-009	6	60	47	0	47	45	47	1	2	0	0	0	0	0	1	0	0	0	0	0	42	0	16	0	0	1	2	2	0	0	0	0	0	0	10	0	0	0	0	0	0	0	0	0	0	0	0	24
2005	24-10-1-009	7	48	39	0	39	38	39	3	10	0	12	0	0	0	2	0	0	0	0	0	34	0	21	0	0	0	7	6	26	0	0	0	9	0	0	0	0	0	0	0	0	0	0	0	0	0	0	24
2005	24-10-1-009	8	58	50	0	50	50	50	0	1	3	0	0	0	0	3	6	0	0	0	0	45	17	45	0	0	3	5	0	0	0	0	0	2	0	0	0	0	0	0	0	0	0	0	0	0	0	0	24
2005	24-10-1-009	9	82	67	0	67	64	67	0	6	56	0	0	0	0	2	2	0	0	0	0	45	70	21	0	0	0	18	13	10	0	0	0	5	0	0	0	0	0	0	0	0	0	0	1	0	0	0	24
2005	09-10-1-012	1	56	56	0	56	54	56	0	14	0	0	0	0	0	8	1	3	0	0	2	62	1	23	0	0	0	2	0	0	0	0	0	3	0	0	0	0	0	0	0	0	0	0	0	0	0	0	9
2005	09-10-1-012	2	36	36	0	36	33	36	0	5	0	0	0	0	0	4	0	0	0	0	2	43	0	12	0	0	0	0	0	0	0	0	0	0	0	0	0	0	0	0	0	0	0	0	0	0	0	0	9
2005	09-10-1-012	3	41	41	0	41	41	41	0	17	0	0	0	0	0	15	0	0	0	0	0	72	0	15	0	0	0	0	0	0	0	0	0	0	0	4	0	0	0	0	0	0	0	0	0	0	0	0	9
2005	09-10-1-012	4	35	35	0	35	35	35	0	9	3	0	0	0	0	2	8	0	0	0	0	41	11	30	0	0	0	1	0	8	0	0	0	1	0	0	0	0	0	0	0	0	0	0	0	0	0	0	9
2005	09-10-1-012	5	59	59	0	59	59	59	0	5	0	0	0	0	0	10	0	0	0	0	5	69	3	45	0	0	0	0	0	0	0	0	0	0	0	9	0	0	0	0	0	0	0	0	0	0	0	0	9
2005	09-10-1-012	6	41	41	0	41	41	41	0	8	0	0	0	0	0	11	0	0	0	0	0	63	0	21	0	0	0	0	0	0	0	0	0	1	0	2	0	0	0	0	0	0	0	0	0	0	0	0	9
2005	09-10-1-012	7	43	43	0	43	42	43	0	13	0	0	0	0	0	6	0	0	0	0	0	49	0	42	0	0	0	0	0	0	0	0	0	1	0	0	0	0	0	0	0	0	1	0	0	0	0	0	9
2005	09-10-1-012	8	41	41	0	41	41	41	0	15	1	0	0	0	0	22	0	0	0	0	0	76	2	77	0	0	0	0	0	0	0	0	0	0	0	10	0	0	0	0	0	0	0	0	0	0	0	0	9
2005	09-10-1-012	9	31	31	0	31	30	31	0	3	0	0	0	0	0	16	0	0	0	0	0	45	0	63	0	0	0	0	0	0	0	0	0	1	0	0	0	0	1	0	0	0	0	0	0	0	0	0	9
2005	09-10-1-012	10	34	34	0	34	33	34	0	29	0	0	0	0	0	9	0	0	0	0	0	58	0	26	0	0	0	3	0	2	0	0	0	3	0	1	0	0	0	0	0	0	0	0	0	0	0	0	9
2005	09-10-1-012	11	46	46	0	46	43	46	0	14	6	0	0	0	0	12	0	0	0	0	3	69	8	25	0	0	0	0	0	0	0	0	0	0	0	0	0	0	0	0	0	0	0	0	0	0	0	0	9
2005	09-10-1-012	12	43	43	0	43	43	43	0	21	0	0	0	0	0	3	0	0	0	0	0	62	0	22	0	0	0	0	0	6	0	0	0	1	0	1	0	0	0	0	0	0	0	0	0	0	0	0	9
2005	20-02-1-006	5	139	46	6	52	49	53	0	2	0	0	0	0	0	0	0	0	0	0	4	43	0	12	0	0	0	4	0	0	0	0	0	10	0	0	0	0	0	0	0	0	0	0	0	0	0	0	20
2005	20-02-1-006	6	100	48	10	58	53	58	0	0	0	0	0	0	0	0	0	0	0	0	2	38	0	17	0	0	0	7	0	0	0	0	1	10	0	0	0	0	0	0	0	0	0	0	0	0	0	0	20
2005	20-02-1-006	7	105	48	11	59	53	59	0	0	0	0	0	0	0	0	0	0	0	0	3	37	0	14	0	0	0	9	0	0	0	0	2	10	0	0	0	0	0	0	0	0	0	0	0	0	0	0	20
2005	20-02-1-006	8	103	37	30	67	63	67	1	4	0	0	0	0	0	0	0	0	0	0	2	44	0	20	0	0	0	10	0	0	0	0	0	5	0	0	0	0	1	0	0	0	0	0	0	0	0	0	20
2005	20-02-1-006	9	142	54	7	61	54	61	0	1	0	0	0	0	0	0	0	0	0	0	2	48	0	11	0	0	0	5	0	4	0	0	0	3	0	4	0	0	1	0	0	0	0	0	1	0	0	0	20
2005	20-02-1-006	10	55	27	8	35	34	35	1	0	0	0	0	0	0	0	0	0	0	0	1	33	0	0	0	0	0	0	0	16	0	0	0	6	0	0	0	0	0	0	0	0	0	0	0	0	0	0	20
2005	20-02-1-006	11	113	39	5	44	30	44	0	0	0	0	0	0	0	0	0	0	0	0	4	26	0	8	0	0	0	0	0	0	0	0	0	3	0	0	0	0	0	0	0	0	0	0	1	0	1	0	20
2005	20-02-1-006	12	98	34	5	39	34	39	0	0	0	0	0	0	0	0	0	0	0	0	3	24	0	5	0	0	0	2	0	0	0	0	0	2	0	0	0	0	0	0	0	0	2	0	0	0	0	0	20
2005	20-10-1-005	1	101	64	0	64	60	64	0	1	0	0	0	0	0	0	0	0	0	0	0	2	0	0	0	0	0	1	0	3	0	0	0	55	0	2	0	0	3	0	0	0	0	0	0	0	0	0	20
2005	20-10-1-005	2	83	51	0	51	50	51	1	1	0	0	0	0	0	0	0	0	0	0	0	2	0	0	0	0	0	12	0	5	0	0	0	41	0	4	0	0	2	0	0	0	0	0	0	0	0	0	20
2005	20-10-1-005	4	88	44	0	44	43	44	1	0	0	0	0	0	0	0	0	0	0	0	0	0	0	0	0	0	0	3	0	3	0	0	0	38	0	3	0	0	1	0	0	0	1	0	0	0	0	0	20
2005	20-10-1-005	5	69	39	0	39	39	39	0	1	0	0	0	0	0	0	0	0	0	0	0	1	0	0	0	0	0	5	0	9	0	0	0	29	0	4	0	0	0	0	0	0	0	0	0	0	0	0	20
2005	20-10-1-005	6	87	47	0	47	46	47	0	1	0	0	0	0	0	0	0	0	0	0	0	3	0	0	0	0	0	13	0	4	0	0	0	34	0	0	0	0	1	0	0	0	0	0	0	0	0	0	20
2005	20-10-1-005	7	71	40	0	40	39	40	0	0	0	0	0	0	0	0	0	0	0	0	0	1	0	0	0	0	0	5	0	9	0	0	0	22	0	1	0	0	0	0	0	0	1	0	0	0	0	0	20
2005	20-10-1-005	8	81	39	0	39	39	39	3	2	0	0	0	0	0	0	0	0	0	0	0	3	0	0	0	0	1	8	0	18	0	0	0	34	0	2	0	0	0	0	0	0	1	0	0	0	0	0	20
2005	20-10-1-005	9	94	58	0	58	57	58	0	0	0	0	0	0	0	0	0	0	0	0	0	1	0	0	0	0	1	6	0	33	0	0	0	42	0	4	0	0	0	0	0	0	0	0	0	0	0	0	20
2005	20-10-1-005	10	60	33	0	33	33	33	0	0	0	0	0	0	0	0	0	0	0	0	0	3	0	0	0	0	0	5	0	3	0	0	0	25	0	0	0	0	3	0	0	0	1	0	0	0	0	0	20
2005	20-10-1-005	11	98	69	0	69	67	69	0	0	0	0	0	0	0	0	0	0	0	0	0	5	0	0	0	0	0	8	0	12	0	0	0	43	0	6	0	0	0	0	0	0	0	0	0	0	0	0	20
2005	20-10-1-005	12	65	43	1	44	41	44	0	1	0	0	0	0	0	0	0	0	0	0	0	2	0	0	0	0	0	14	0	4	0	0	2	31	0	0	0	0	0	0	0	0	1	0	0	0	0	0	20
2005	15-02-1-006	1	129	72	0	72	72	72	0	3	0	0	0	0	0	0	0	0	0	0	0	60	0	0	6	0	0	0	0	0	0	0	0	2	0	0	1	0	0	0	0	0	0	0	1	0	0	0	15
2005	15-02-1-006	2	120	90	0	90	88	90	0	4	0	4	0	0	0	0	0	0	0	0	0	59	0	0	7	0	0	0	0	0	0	0	0	6	0	0	0	0	0	0	0	0	0	0	0	0	0	0	15
2005	15-02-1-006	3	79	49	0	49	49	49	0	0	0	0	0	0	0	0	0	0	0	0	0	43	0	1	19	0	0	0	0	0	0	0	0	2	0	0	0	0	0	0	0	0	0	0	0	0	0	0	15
2005	15-02-1-006	4	102	71	0	71	68	71	0	6	0	0	0	0	0	0	0	0	0	0	0	50	0	2	14	0	0	5	0	0	0	0	0	4	0	0	2	0	0	0	0	0	0	0	0	0	0	0	15
2005	15-02-1-006	5	119	75	0	75	74	75	0	0	0	10	0	0	0	0	0	0	0	0	0	70	0	2	10	0	0	3	0	0	0	0	0	0	0	0	0	0	0	0	0	0	0	0	0	0	0	0	15
2005	15-02-1-006	6	135	93	0	93	91	93	0	1	0	0	0	0	0	0	0	0	0	0	0	47	0	2	3	0	0	1	0	0	0	0	0	7	0	2	0	0	0	0	0	0	0	0	0	0	0	0	15
2005	15-02-1-006	7	121	84	0	84	84	84	0	2	0	0	0	0	0	0	0	0	0	0	0	33	0	1	1	0	0	45	0	0	0	0	0	3	0	0	0	0	0	0	0	0	0	0	0	0	0	0	15
2005	15-02-1-006	8	119	88	0	88	84	88	0	0	0	0	0	0	0	0	0	0	0	0	0	35	0	10	11	0	0	41	0	0	0	0	0	5	0	0	0	0	0	0	0	0	0	0	0	0	0	0	15
2005	15-02-1-006	9	112	76	0	76	76	76	0	1	6	13	0	0	0	0	0	0	0	0	0	34	6	1	2	0	0	4	0	0	0	0	0	0	0	0	0	0	0	0	0	0	0	0	0	0	0	0	15
2005	15-02-1-006	10	154	81	0	81	80	81	0	0	0	0	0	0	0	0	0	0	0	0	0	64	0	7	6	0	0	40	0	0	0	0	0	2	0	0	0	0	0	0	0	0	0	0	0	0	0	0	15
2005	15-02-1-006	11	114	92	0	92	91	92	0	0	20	8	0	0	0	0	0	0	0	0	0	45	10	2	2	0	0	18	0	0	1	0	0	7	0	0	0	0	0	0	0	0	0	0	0	0	0	0	15
2005	15-02-1-006	12	90	62	0	62	61	62	0	0	0	0	0	0	0	0	0	0	0	0	0	34	0	1	0	0	0	4	0	0	0	0	0	4	0	4	0	0	0	0	0	0	0	0	0	0	0	0	15
2005	14-10-1-025	1	65	59	0	59	42	59	0	0	0	0	0	0	0	0	0	0	0	0	0	0	0	0	0	0	2	6	0	0	0	0	8	43	0	0	0	0	0	0	0	0	0	0	0	0	0	0	14
2005	14-10-1-025	2	70	62	0	62	49	62	0	0	0	0	0	0	0	0	0	0	0	0	0	0	0	0	0	0	1	12	0	0	0	0	6	37	0	0	0	0	0	0	0	0	0	0	0	0	0	0	14
2005	14-10-1-025	3	36	31	0	31	31	31	0	0	0	0	0	0	0	0	0	0	0	0	0	0	0	0	0	0	0	8	0	0	0	0	1	32	0	0	0	0	0	0	0	0	0	0	0	0	0	0	14
2005	14-10-1-025	4	60	52	0	52	46	52	0	0	0	0	0	0	0	0	0	0	0	0	0	0	0	0	0	0	0	2	0	0	0	0	1	44	0	0	0	0	0	0	0	0	0	0	0	0	0	0	14
2005	14-10-1-025	5	50	42	0	42	32	42	0	0	0	0	0	0	0	0	0	0	0	0	0	0	0	0	0	0	0	11	0	0	0	0	1	24	0	0	0	0	1	0	0	0	0	0	0	0	0	0	14
2005	14-10-1-025	6	52	46	0	46	32	46	0	0	0	0	0	0	0	0	0	0	0	0	0	0	0	0	0	0	0	2	0	0	0	0	5	44	0	0	0	0	0	0	0	0	0	0	0	0	0	0	14
2005	14-10-1-025	7	55	47	0	47	34	47	0	0	0	0	0	0	0	0	0	0	0	0	0	0	0	0	0	0	0	7	0	0	0	0	4	28	0	0	0	0	0	0	0	0	0	0	0	0	0	0	14
2005	14-10-1-025	8	45	38	0	38	37	38	0	0	0	0	0	0	0	0	0	0	0	0	0	0	0	0	0	0	0	5	0	0	0	0	3	32	0	0	0	0	0	0	0	0	1	0	0	0	0	0	14
2005	14-10-1-025	9	33	29	0	29	29	29	0	0	0	0	0	0	0	0	0	0	0	0	0	0	0	0	0	0	0	10	0	0	0	0	4	20	0	0	0	0	0	0	0	0	1	0	0	0	0	0	14
2005	14-10-1-025	10	54	49	0	49	47	49	0	0	0	0	0	0	0	0	0	0	0	0	0	0	0	0	0	0	0	9	0	0	0	0	1	31	0	0	0	0	0	0	0	0	1	0	0	0	0	0	14
2005	14-10-1-025	12	54	49	0	49	46	49	0	0	0	0	0	0	0	0	0	0	0	0	0	0	0	0	0	0	0	8	0	0	0	0	3	37	0	0	0	0	0	0	0	0	0	0	0	0	0	0	14
2005	24-10-1-003	3	151	151	0	151	130	151	0	16	6	0	0	0	0	2	0	3	0	0	9	103	28	71	28	0	0	12	10	66	0	0	0	0	0	0	0	0	0	0	0	0	0	0	1	0	0	0	24
2005	24-10-1-003	4	63	63	0	63	53	65	0	8	0	0	0	0	0	1	0	0	0	0	22	68	21	32	0	10	0	11	9	0	0	0	0	2	0	0	0	0	1	0	0	0	0	0	0	0	0	0	24
2005	24-10-1-003	5	67	67	0	67	56	67	0	11	10	0	0	0	0	0	0	0	0	0	4	57	43	17	0	0	2	7	8	0	0	0	0	0	0	0	0	0	0	0	0	0	0	0	0	0	0	0	24
2005	24-10-1-003	6	37	37	0	37	32	37	0	4	13	0	0	0	0	1	0	0	0	0	7	33	14	18	0	0	0	2	0	20	0	0	0	1	0	0	0	0	0	0	0	0	0	0	0	0	0	0	24
[truncated: 15,095 more rows]

## Sheet: Variables dictionary
	VARIABLE NAME	DESCRIPTION
	YEAR	Year to which the information pertains
	COD_EST	Indicates the Facility Code, being the access key. Takes its name from the ESTABLE database
	month	It indicates the month that is being captured.
	AAA	Number of candidates for voluntary donation
	BBB	Number of accepted individuals for blood donation (replacement or family)
	CCC	Number of accepted individuals for voluntary blood donation
	DDD	Number of accepted individuals for blood donation [replacement or family + voluntary]
	EEE	Number of fractional blood units
	STC1	Whole blood units collected
	STE1	Blood units from the public sector
	CEE2	Erythrocyte units from the public sector
	CPE3	Platelet concentrate units from the public sector
	PFE4	Fresh plasma units from the public sector
	PEE5	Aged plasma from the public sector
	CRE6	Cryopreserved units from the public sector
	STF1	Blood units from the private sectro
	CEF2	Erythrocyte units from the private sector
	CPF3	Platelet concentrate units from the private sector
	PFF4	Fresh plasma units from the private sector
	PEF5	Aged plasma from the private sector
	CRF6	Cryopreserved units from the private sector
	STN1	Transfused blood units
	CEN2	Transfused erythrocyte units
	CPN3	Transfused platelet concentrate
	PFN4	Transfused fresh plasma
	PEN5	Transfused aged plasma
	CRN6	Transfused cryopreserved units
	STO1	Blood units supplied to the public sector
	CEO2	Erythrocyte units supplied to the public sector
	CPO3	Platelet concentrate units supplied to the public sector
	PFO4	Fresh plasma units supplied to the public sector
	PEO5	Aged plasma units supplied to the public sector
	CRO6	Cryopreserved units supplied to the public sector
	STP1	Blood units supplied to the private sector
	CEP2	Erythrocyte units supplied to the private sector
	CPP3	Platelet concentrate units supplied to the private sector
	PFP4	Fresh plasma units supplied to the private sector
	PEP5	Aged plasma units supplied to the private sector
	CRP6	Cryopreserved units supplied to the private sector
	EE5	Positive HIV serology of accepted donors
	EE6	Confirmed HIV positive of accepted donors
	FF5	Positive HBV serology of accepted donors
	FF6	Confirmed HBV positive of accepted donors
	GG5	Positive HCV serology of accepted donors
	GG6	Confirmed HCV positive of accepted donors
	HH5	Positive Treponema pallidum serology of accepted donors
	HH6	Confirmed Treponema pallidum positive of accepted donors
	II5	Positive T.cruzi serology of accepted donors
	II6	Confirmed T.cruzi positive of accepted donors
	Federal entity	Federal entity where the blood bank is
